# Supplementary material for: The epidemiological risk factors of hand, foot, mouth disease among children in Singapore: A retrospective case-control study
Source: PLoS One. 2020 Aug 11;15(8):e0236711. doi: 10.1371/journal.pone.0236711 (PMC7418981; doi:10.1371/journal.pone.0236711)
Supplement: S1 Data — (XLSX) [file pone.0236711.s002.xlsx]

## Sheet: Sheet1
Subject ID	HFMD	Level	Year of Admission	Gender	Nationality	Nationality (others)	Ethnicity	Ethnicity (others)	Birth weight	Gestational age	Mode of delivery	Mother's age at child birth	Breastfeeding	Age start solids	HFMD history	HFMD frequency	Admission to 1st HFMD Onset	Duration of 1st HFMD	Admission to 2nd HFMD Onset	Duration of 2nd HFMD	Admission to 3rd HFMD Onset	Duration of 3rd HFMD	Admission to 4th HFMD Onset	Duration of 4th HFMD	HFMD missing date by year	Hospitalisation (HFMD)	Siblings in same childcare	Siblings infection history	Siblings gender	Year of infection 1	Year of infection 2	Year of infection 3	Healthcare provider (private GP)	Healthcare provider (private PD)	Healthcare provider (private hospital)	Healthcare provider (polyclinic)	Healthcare provider (public hospital)	Flu/influenza	Hospitalisation (flu/influenza)	Diarrheal	Hospitalisation (diarrheal)	Other diseases history	Other diseases history (others)	Other health concerns	Other health concerns (others)	Food allergy	Drug allergy	Long term medication	Medical condition
C1017	1	4	2018	1	0		0		0	1	0	3	2	1	2	2	0	0	132	5	0	0			2017	0	0	1	0	2005			0	1	0	0	0	1	0	1	0	0		0				0
C1004	1	2	2017	0	0		0		2	1	0	2	4	0	2	2	93	9	315	10	0	0				0	0	0					0	1	0	0	0	1	0	0		0		0				0
C0002	1	1	2018	1	0		0		5	1	0	0	1	1	1	1	30	4	0	0	0	0				0	0	0					1	1	0	1	0	1	0	0		0		0				0
C0040	1	5	2016	0	0		0		1	1	0	0	1	0	1	1	867	6	0	0	0	0				0	0	0					0	0	0	0	1	0		0		0		0				0
C0010	1	2	2018	0	0		0		3	1	0	1	4	0	1	1	0	0	0	0	0	0			2016	0	0	0					0	1	0	0	0	1	0	1	0	0		4		Honey		0
C0027	0	4	2016	1	0		3	Chindian	5	0	1	2	1	1	0	0	0	0	0	0	0	0				0	1	1	1	2018			0	1	0	0	0	1	0	0		0		4		Peanut		0
C0004	0	1	2018	0	0		1		0	0	0	2	4	1	0	0	0	0	0	0	0	0				0	0	0					1	1	0	1	0	1	0	0		0		0				0
C0019	0	3	2018	0	0		0		2	0	0	3	3	3	0	0	0	0	0	0	0	0				0	1	0					1	1	0	0	0	1	0	1	0	0		2				0
C0025	0	4	2015	0	0		0		2	1	1	2	1	1	0	0	0	0	0	0	0	0				0	0	0					0	1	1	0	0	1	0	0		0		0				0
C0006	0	2	2018	0	0		0		2	1	0	1	0	0	0	0	0	0	0	0	0	0				0	0	0					1	1	0	0	0	1	0	0		0		0				0
C0015	0	3	2016	0	0		0		1	1	0	1	1	1	0	0	0	0	0	0	0	0				0	1	0					1	0	0	0	0	1	0	0		0		3				0
C0001	0	1	2018	1	0		0		1	1	0	2	1	1	0	0	0	0	0	0	0	0				0	1	0					1	0	0	0	0	1	0	0		0		0				0
C0003	0	1	2018	0	0		0		2	1	0	2	4	1	0	0	0	0	0	0	0	0				0	1	1	1				1	1	0	0	0	1	0	0		0		0				0
E0022	1	3	2015	1	0		0		2	1	1	1	3	0	1	1	385	6	0	0	0	0				0	1	1	0	2016			1	0	0	0	0	1	0	0		0		0				0
E0011	1	2	2017	0	0		0		2	1	0	1	4	2	1	1	56	5	0	0	0	0				0	1	0					0	0	0	0	0	1	0	0		0		0				0
E0041	1	5	2014	0	0		0		3	0	1	1	4	1	1	1	1041	6	0	0	0	0				0	1	1	1	2017			1	0	0	1	1	1	0	0		0		0				0
E1007	1	4	2015	0	0		0		2	1	0	1	4	1	1	1	1007	11	0	0	0	0				0	1	1	1	2018			0	1	0	0	0	1	0	0		0		0				0
E0003	0	1	2018	1	0		0		3	1	1	1	1	2	0	0	0	0	0	0	0	0				0	0	0					1	1	0	0	1	1	0	0		0		0				0
E0012	0	2	2017	0	1	Chinese	0		2	1	0	3	4	2	0	0	0	0	0	0	0	0				0	0	0					1	0	0	1	1	0		0		0		0				0
E0004	0	1	2018	0	0		0		1	1	1	2	4	0	0	0	0	0	0	0	0	0				0	0	0					1	1	0	1	0	1	0	0		0		0				0
E0018	0	3	2015	1	1	Malaysian	0		1	1	1	2	0	1	0	0	0	0	0	0	0	0				0	0	0					0	1	0	0	0	0		0		0		0				0
E0030	0	4	2015	0	0		0		1	1	0	2	1	1	0	0	0	0	0	0	0	0				0	0	0					1	1	0	0	1	1	0	0		0		0				0
E0024	0	3	2017	1	1		0		3	1	0	1	0	1	0	0	0	0	0	0	0	0				0	1	0					0	0	0	1	0	0		0		0		0				0
E0021	0	3	2016	1	0		0		1	1	1	3	2	1	0	0	0	0	0	0	0	0				0	0	0					0	0	0	1	0	1	0	0		0		0				0
E0027	0	4	2015	0	0		0		2	1	0	1	4	0	0	0	0	0	0	0	0	0				0	0	0					1	0	0	0	0	1	0	0		0		0				0
E1009	0	5	2014	1	0		0		2	1	0	1	4	2	0	0	0	0	0	0	0	0				0	1	1	0	2017			1	0	0	0	0	0		0		0		0				0
F0032	1	3	2016	0	0		0		1	1	1	2	4	2	2	2	385	9	516	7	0	0				0	0	1	1	2017	2016		0	1	0	0	0	1	0	0		0		0				0
F0041	1	4	2015	1	0		0		2		1	1	1	1	1	1	446	7	0	0	0	0				0	0	0					1	1	0	1	0	0		0		0		0				0
F0010	1	1	2018	1	0		0		3	1	0	2	4	0	1	1	0	4	0	0	0	0				0	2	1					1	0	0	0	0	1	0	0		0		0				0
F0054	1	5	2018	0	0		0		1	1	0	2	1	0	1	1	0	0	0	0	0	0			2016	0	2	1	0	2016			1	0	0	0	0	0		0		0		0				0
F0047	1	5	2014	1	0		0		0	1	1	2	1	1	1	1	798	5	0	0	0	0				0	2	1	0	2012			1	1	0	0	0	0		0		0		0				0
F0039	1	4	2015	0	0		0		2	1	0	2	1	1	1	1	566	7	0	0	0	0				0	0	0					1	1	0	1	0	0		0		0		0				0
F0040	1	4	2015	1	0		0		2	1	0	1	4	0	0	0	0	0	0	0	0	0				0	1	1					1	0	0	0	0	0		0		0		3				0
F1020	1	3	2016	0	0		0		3	1	1	2	1	0	1	1	596	6	0	0	0	0				0	0	0					1	0	0	0	0	0		0		0		0				0
F1027	1	4	2016	1	0		0		2	1	1	1	4	1	1	1	986	4	0	0	0	0				0	0	0					1	1	0	0	0	1	0	0		0		0				0
F1001	1	1	2017	1	0		0		5	1	1	1	2	2	1	1	363	5	0	0	0	0				0	0	1	1	2018			0	1	1	0	0	1	0	1	1	0		0				0
F1009	1	2	2017	1	0		0		2	1	1	3	4	1	1	1	280	3	0	0	0	0				0	1	1	0	2016			0	1	0	0	0	1	0	1	0	0		3				0
F1030	1	5	2014	0	0		0		0	0	1	2	1	0	1	1	770	7	0	0	0	0				0	2	1	1	2018			1	0	0	0	0	1	0	0		0		0				1	Nasorex
F1031	1	5	2014	0	0		0		1	1	1	3	1	1	1	1	679	6	0	0	0	0				0	2	1					0	1	0	0	0	0		0		0		2		Flat bean		0
F1015	1	3	2015	1	0		0		0	1	0	1	1	1	2	2	0	8	398	8	0	0				0	1	0					1	0	0	0	0	0		1	0	0		3				0
F1032	1	5	2014	0	0		0		0	1	1	3	1	2	1	1	679	6	0	0	0	0				0	2	1	0	2016			0	1	0	0	0	0		0		0		0				0
F1013	1	2	2018	0	0		0		1	1	0	2	1	1	2	2	38	25	129	6	0	0				0	0	0					0	0	0	0	1	1	0	0		2	Kawasaki disease	0				0
F1003	1	1	2018	0	0		0		2	1	0	2	1	0	1	1	301	4	0	0	0	0				0	1	0					1	1	1	0	0	0		0		0		0				0
F0027	0	3	2015	0	0		0		2	1	1	0	3	1	0	0	0	0	0	0	0	0				0	0	0					1	0	0	0	0	1	0	0		0		0				0
F0029	0	3	2017	0	0		0		2	1	1	1	4	0	0	0	0	0	0	0	0	0				0	0	0					1	0	0	1	0	0		0		0		0				0
F0002	0	1	2018	0	0		0		0	1	0	2	4	1	0	0	0	0	0	0	0	0				0	1	1	1	2014			0	1	0	0	0	1	0	0		0		0				0
F0021	0	2	2018	0	0		3		3	1	1	3	1	1	0	0	0	0	0	0	0	0				0	0	0					1	1	0	0	0	0		1	0	0		3				0
F0018	0	2	2018	1	0		0		2	1	0	3	4	1	0	0	0	0	0	0	0	0				0	0	3	1	2018			0	0	0	0	1	0		0		2	Bronchiolitis	0				0
F0023	0	2	2018	0	0		0		0	0	0	1	0	2	0	0	0	0	0	0	0	0				0	1	0					0	0	1	0	0	0		0		0		6	Low platelet count			0
F0052	0	5	2017	0	0		0		1	1	1	1	1	1	0	0	0	0	0	0	0	0				0	0	0					0	1	0	0	0	0		0		0		0				0
F0050	0	5	2015	0	0		0		0	1	0	0	1	3	0	0	0	0	0	0	0	0				0	1	0					0	0	1	0	0	0		0		0		0				0
F0013	0	2	2017	0	0		0		1	0	0	2	0	1	0	0	0	0	0	0	0	0				0	0	0					1	0	0	0	0	0		0		0		0				0
F1005	0	2	2017	0	0		0		2	1	0	1	1	2	0	0	0	0	0	0	0	0				0	0	0					1	0	0	0	0	0		0		0		0				0
F0028	0	3	2016	0	0		0		2	1	0	1	4	1	0	0	0	0	0	0	0	0				0	0	0					0	0	0	1	1	1	1	0		0		4		Prawn		0
F0053	0	5	2017	0	0		0		2	1	0	2	1	0	0	0	0	0	0	0	0	0				0	1	0					0	0	0	0	0	1	0	0		0		1				1	Borderline asthma
F1012	0	2	2018	0	0		0		3	1	1	3	1	1	0	0	0	0	0	0	0	0				0	0	0					1	1	0	0	0	1	0	1	0	0		0				0
F0037	0	4	2015	1	0		0		2	1	0	2	1	0	0	0	0	0	0	0	0	0				0	0	0					1	1	0	0	0	0		0		0		0				0
F0005	0	1	2018	1	0		0		1	1	0	2	1	0	0	0	0	0	0	0	0	0				0	0	0					1	1	0	0	0	1	0	0		0		0				0
W1002	1	0	2017	1	0		1		3	1	1	1	1	0	1	1	126	6	0	0	0	0				0	0	0					1	1	0	0	0	1	0	0		0		0				0
W1001	1	0	2017	1	0		1		0	1	0	1	1	1	2	2	64	6	198	7	0	0				0	1	0					1	0	0	0	0	1	0	0		0		0				0
W1017	1	0	2018	0	0		0		2	1	0	2	4	0	1	1	0	11	0	0	0	0			2017	0	1	1	0	2017	2016		1	0	0	0	0	1	0	1	0	2	Meningitis during full month	0				0
W1010	1	1	2017	1	0		1		0	0	1	3	3	1	2	2	183	7	314	7	0	0				0	1	1	1	2013			1	0	0	0	0	1	0	1	0	0		0				0
W1004	1	1	2018	0	0		0		5	1	1	3	1	1	0	0	0	0	0	0	0	0				0	1	3	1	2018	2017		1	0	0	0	0	1	0	1	0	0		0				0
W1009	1	1	2017	1	0		0		5	1	0	2	1	0	1	1	292	13	0	0	0	0				0	0	0					1	0	0	0	0	1	0	0		0		0				0
W1021	1	2	2017	1	0		0		2	1	0	3	2	1	1	1	89	6	0	0	0	0				0	0	0					1	0	0	0	0	1	0	0		0		0				0
W1015	1	2	2016	0	0		1		2	1	0	2	2	1	1	1	34	7	0	0	0	0				0	0	0					1	0	0	0	0	0		0		0		0				0
W1018	1	2	2017	1	0		2		3	1	0	1	4	0	1	1	242	9	0	0	0	0				0	1	1	1	2017			1	0	0	1	0	0		0		1		0				0
W1019	1	2	2017	1	0		1		1	0	0	1	0	1	1	1	203	6	0	0	0	0				0	1	0					1	0	0	0	0	0		1	0	0		1				0
W1020	1	2	2017	0	0		1		1	1	0	0	1	0	2	2	147	9	183	11	0	0				0	1	1	0	2018			1	0	0	1	0	0		0		1		0				0
W1011	1	2	2015	1	0		0		2	1	0	0	4	1	1	1	833	6	0	0	0	0				0	0	0					1	0	0	0	0	1	0	0		0		3				0
W1027	1	3	2016	0	0		0		1		1	1	4	1	1	1	690	8	0	0	0	0				0	0	0					0	0	0	1	0	0		0		2	Mumps	0				0
W1026	1	3	2016	1	0		0		5	1	0	2	1	3	1	1	114	7	0	0	0	0				0	1	0					1	0	0	0	0	1	0	0		0		0				0
W1032	1	3	2017	1	0		3	Javanese	5	1	0	1	1	0	1	1	201	7	0	0	0	0				0	1	1	1	2018			0	0	0	1	0	0		0		0		0				0
W1024	1	3	2015	1	0		1		2		1	0	3	2	2	2	541	6	969	6	0	0				0	1	1	1				1	0	0	0	0	1	0	0		0		0				0
W1025	1	3	2016	0	0		1		0	1	0	1	1	1	1	1	74	6	0	0	0	0				0	1	0					1	0	0	0	0	1	0	0		0		0				0
W1029	1	3	2016	0	0		1		0	1	0	2	1	1	2	2	99	8	288	6	0	0				0	2	1	0	2017	2016		0	1	0	0	1	0		0		0		0				0
W1023	1	3	2015	0	0		0		3	1	1	1	4	3	2	2	933	16	1026	10	0	0				0	1	1	0	2017			0	0	0	1	0	0		0		0		0				0
W1033	1	4	2015	0	0		3	Javanese	1	1	0	1	1	0	1	1	191	12	0	0	0	0				0	2	0					1	0	0	0	0	0		0		0		3				0
W1035	1	4	2016	1	0		0		5	1	1	3	1	1	1	1	686	7	0	0	0	0				0	1	3	0	2018			1	0	0	0	0	1	0	1	0	0		0				0
W1034	1	4	2015	0	0		1		3	1	0	1	1	1	0	0	0	0	0	0	0	0				0	1	2	0	2016			1	0	0	0	0	1	0	0		0		5			Prospan syrup	0
W1036	1	4	2015	0	0		1		5	0	0	1	1	1	2	2	118	6	428	9	0	0				1	0	0					1	0	0	0	1	1	0	0		0		0				0
W0019	0	0	2018	0	0		1		2	1	0	1	4	1	0	0	0	0	0	0	0	0				0	1	1	0	2018			1	0	0	1	0	0		0		0		0				0
W0002	0	0	2018	0	0		1		2	1	1	2	0	0	0	0	0	0	0	0	0	0				0	0	0					0	0	0	0	1	0		0		2	Bronchitis	0				0
W0003	0	0	2018	1	0		3	Javanese	1	1	0	2	1	0	0	0	0	0	0	0	0	0				0	2	0					1	0	0	0	0	0		0		0		3				0
W0004	0	0	2018	0	0		1		1	1	0	2	1	1	0	0	0	0	0	0	0	0				0	2	1	0	2018	2017		0	1	0	0	1	0		0		0		0				0
W0005	0	0	2018	0	0		3	Javanese	3	1	0	2	4	0	0	0	0	0	0	0	0	0				0	1	1	0	2017			0	0	0	1	0	1	0	0		0		0				0
W0007	0	1	2017	1	0		1		1	1	0	1	1	1	0	0	0	0	0	0	0	0				0	0	0					0	0	0	0	0	1	0	0		0		3				0
W0010	0	1	2018	0	0		0		5	1	0	2	1	3	0	0	0	0	0	0	0	0				0	1	1					1	0	0	0	0	1	0	1	0	0		0				0
W1008	0	1	2018	1	0		1		1	1	0	2	4	1	0	0	0	0	0	0	0	0				0	1	1	1	2016			0	0	0	1	0	0		0		0		0				0
W0009	0	1	2017	1	0		0		1		1	3	2	1	0	0	0	0	0	0	0	0				0	0	0					0	0	0	1	0	1	0	0		0		3				0
W0008	0	1	2017	1	0		2		3	1	0	1	1	0	0	0	0	0	0	0	0	0				0	0	0					1	0	0	0	0	1	0	0		2	Rotavirus (twice)	0				0
W0011	0	1	2018	1	0		0		1	1	0	1	4	1	0	0	0	0	0	0	0	0				0	1	0					1	0	0	0	0	0		0		0		0				0
W0021	0	2	2015	0	0		0		3	1	0	1	1	0	0	0	0	0	0	0	0	0				0	0	1	1				1	0	0	0	0	0		0		0		0				0
W0025	0	2	2018	1	0		0		2	1	0	1	0	0	0	0	0	0	0	0	0	0				0	0	1	0	2015	2014		0	1	0	0	0	0		0		0		0				0
W0028	0	3	2016	0	0		0		1	0	0	1	1	1	0	0	0	0	0	0	0	0				0	0	1	0	2018			1	0	0	1	0	1	0	0		0		0				0
W0035	0	4	2016	1	0		0		1	1	1	2	1	1	0	0	0	0	0	0	0	0				0	0	0					0	0	0	0	1	0		1	0	0		0				0
W1037	0	4	2016	0	0		0		1	1	0	1	1	2	0	0	0	0	0	0	0	0				0	0	0					1	0	0	0	0	1	0	0		1		0				0
W0036	0	4	2016	1	0		0		2	1	0	2	4	3	0	0	0	0	0	0	0	0				0	0	0					1	0	0	0	0	0		0		0		0				0
W0034	0	4	2016	1	0		0		2	1	0	1	1	1	0	0	0	0	0	0	0	0				0	0	1	0	2017			1	0	0	0	0	1	0	0		0		6	Thalassemia minor			0
W0032	0	4	2015	0	0		0		1	1	0	0	4	1	0	0	0	0	0	0	0	0				0	1	1	1	2016			1	0	0	0	0	0		0		0		0				0
A1027	1	4	2015	0	0		0		2	1	0	2	1	1	2	3	0	0	289	6	557	6			2014	0	1	1	1	2016			1	0	0	1	0	1	0	0		0		0				0
A1013	1	2	2017	1	0		0		3	1	0	3	1	1	2	2	0	0	231	13	0	0			2016	1	1	1	0	2016			0	0	0	1	1	0		0		0		0				0
A1002	1	0	2017	0	0		0		0	1	0	2	1	1	1	1	276	6	0	0	0	0				0	0	0					0	1	0	0	0	1	0	0		0		0				0
A1016	1	2	2015	0	0		0		1	1	0	2	0	1	0	0	0	0	0	0	0	0				0	1	2	0	2015			0	1	0	0	0	0		0		0		0				0
A1035	1	5	2013	0	0		0		1	1	0	2	1	1	0	0	0	0	0	0	0	0				0	1	2	0	2016			0	1	0	0	0	0		0		0		0				0
A1020	1	3	2016	0	0		0		2	1	0	1	2	2	1	1	565	8	0	0	0	0				0	0	0					1	0	0	0	0	1	0	0		0		0				0
A1010	1	1	2017	0	0		1		2		1	3	1	1	1	1	139	16	0	0	0	0				0	0	0					1	1	0	0	0	1	0	0		0		0				0
A1009	1	1	2017	0	0		0		2	1	0	1	4	1	1	1	429	3	0	0	0	0				0	0	0					1	1	0	0	0	1	0	1	0	0		2				0
A1028	1	4	2014	1	0		0		1	1	0	3	1	1	2	2	86	7	667	7	0	0				0	0	0					0	1	0	0	0	0		0		0		3				0
A1018	1	3	2016	1	0		0		2	1	0	2	1	1	1	1	669	10	0	0	0	0				0	0	0					0	1	0	0	0	0		0		0		0				0
A1008	1	1	2017	0	0		0		2	1	1	1	4	1	1	1	342	6	0	0	0	0				0	0	0					0	1	0	0	0	1	0	0		0		0				0
A1023	1	3	2015	1	0		0		2	1	0	1	4	1	1	1	833	15	0	0	0	0				0	0	0					1	0	0	0	0	1	0	0		0		0				0
A1001	1	0	2017	1	1	Australian	3	Greek	1	1	0	3	4	0	1	1	504	6	0	0	0	0				0	0	0					0	1	0	0	0	1	0	1	0	0		0				0
A1021	1	3	2015	1	0		0		2	1	0	1	1	1	1	1	168	8	0	0	0	0				0	1	3	1				0	1	0	0	0	0		0		0		0				0
A0015	0	2	2018	1	2	Filipino	1		3	1	0	2	4	0	0	0	0	0	0	0	0	0				0	0	0					0	1	0	0	0	1	0	1	0	0		0				0
A0025	0	4	2013	1	0		3	Vietnamese	1	1	0	2	0	1	0	0	0	0	0	0	0	0				0	0	0					1	0	0	0	0	0		0		0		0				0
A0042	0	5	2015	0	0		0		1	1	1	3	1	1	0	0	0	0	0	0	0	0				0	1	1	1	2014			1	0	0	0	0	0		0		0		3		Peanut		0
A0024	0	3	2018	0	0		0		3	1	0	1	4	3	0	0	0	0	0	0	0	0				0	1	0					0	0	0	0	1	0		0		0		0				0
A0016	0	2	2017	0	0		0		2	1	0	2	4	1	0	0	0	0	0	0	0	0				0	1	0					1	0	0	1	0	1	0	0		0		0				0
A0037	0	5	2015	1	0		0		1	1	1	1	4	1	0	0	0	0	0	0	0	0				0	1	0					1	0	0	1	0	1	0	0		0		3				0
A0022	0	3	2017	0	0		0		3	1	0	3	4	1	0	0	0	0	0	0	0	0				0	1	1	0	2014	2013		1	0	0	0	0	1	0	0		2	Neonatal meningitis	6	Pelvi-Ureteric Junction Obstruction (PUJO)			0
A0014	0	2	2017	1	0		0		2	1	0	3	1	2	0	0	0	0	0	0	0	0				0	0	0					1	1	0	0	0	1	0	0		0		0				0
A0010	0	1	2017	0	0		0		2	1	1	3	4	0	0	0	0	0	0	0	0	0				0	0	0					0	1	0	1	0	0		0		0		0				0
A0003	0	1	2018	0	2	Chinese	0		2	1	0	1	4	0	0	0	0	0	0	0	0	0				0	0	0					1	1	1	0	1	1	0	0		0		0				0
B1021	1	4	2014	1	0		0		5	1	0	2	1	1	2	2	0	0	987	4	0	0			2014	0	1	1	1	2017			1	1	0	0	0	0		0		0		3				0
B1007	1	1	2017	1	1	Malaysian	0		2	1	0	2	4	0	1	1	112	6	0	0	0	0				0	0	0					0	1	0	0	0	0		0		0		3				0
B1002	1	1	2017	0	0		0		2	1	0	2	4	0	1	1	366	6	0	0	0	0				0	0	0					0	1	0	0	0	1	0	1	0	0		0				0
B1014	1	3	2014	0	0		0		2	1	0	2	4	1	2	2	223	8	842	6	0	0				0	1	0					1	0	0	0	0	0		0		0		0				0
B1020	1	4	2013	0	0		0		3	1	0	2	1	1	2	2	980	7	1160	7	0	0				0	1	0					0	1	0	0	0	1	0	0		0		0				0
B1009	1	2	2015	0	0		0		2	1	0	2	1	0	2	2	45	6	185	6	0	0				0	0	0					0	1	0	0	0	1	0	0		0		6	Febrile seizure			0
B1011	1	2	2016	1	0		1		1	1	1	2	1	0	0	0	0	0	0	0	0	0				0	0	0					0	1	0	0	0	0		0		0		0				0
B0031	1	2	2017	0	1	Chinese	0		1	1	0	3	4	1	1	1	0	0	0	0	0	0			2017	0	0	0					0	0	1	0	0	0		0		0		4		Nuts		0
B0032	1	2	2017	1	0		0		1	1	0	1	4	1	1	1	0	0	0	0	0	0			2016	0	0	0					1	1	1	0	1	1	0	0		0		1				0
B1001	1	1	2016	1	0		3	Eurasian	1	1	0	1	4	1	0	0	0	0	0	0	0	0				0	0	0					1	1	0	0	0	1	1	0		0		0				0
B1004	1	1	2017	1	1	French	3	Eurasian	2	1	0	4		0	2	2	115	6	212	6	0	0				0	1	0					0	0	0	0	0	1	0	0		0		0				0
B0013	0	1	2017	1	0		0		2	1	1	2	2		0	0	0	0	0	0	0	0				0	0	0					1	0	0	0	0	1	0	0		0		3		Prawn		0
B0020	0	1	2018	0	0		0		1	1	1	2	1	1	0	0	0	0	0	0	0	0				0	1	0					1	0	0	0	0	1	0	1	0	0		0				0
B0021	0	1	2017	0	1	Malaysian	0		2	1	1	2	3	0	0	0	0	0	0	0	0	0				0	0	0					0	1	0	1	0	1	0	0		0		0				0
B0023	0	1	2018	1	0		2		3	1	0	2	1	1	0	0	0	0	0	0	0	0				0	0	0					1	1	0	0	0	1	0	0		0		0				0
B0010	0	1	2018	1	0		0		1	1	1	3	1	1	0	0	0	0	0	0	0	0				0	0	0					0	1	1	0	0	1	1	1	1	0		0				0
B0018	0	1	2018	1	2	Chinese	0		4	1	1	2	4	1	0	0	0	0	0	0	0	0				0	0	0					0	1	0	0	0	1	0	1	0	0		3				0
B0015	0	1	2017	1	0		0		1	1	0	2	3	0	0	0	0	0	0	0	0	0				0	1	0					1	0	0	0	0	1	0	0		0		0				0
B0045	0	4	2017	1	0		0		0	0	1	1	1	1	0	0	0	0	0	0	0	0				0	1	0					1	0	0	0	0	1	0	0		0		0				0
B0041	0	4	2015	0	0		0		2	1	0	3	2	2	0	0	0	0	0	0	0	0				0	0	0					0	1	0	0	0	0		0		1		0				0
B0044	0	4	2017	0	0		0		2	1	1	2	1	2	0	0	0	0	0	0	0	0				0	0	0					1	0	0	0	0	1	0	0		0		0				0
B0040	0	4	2016	1	0		0		1	1	0	3	1	1	0	0	0	0	0	0	0	0				0	1	0					0	1	0	0	0	1	0	0		0		0				0
B0033	0	3	2016	0	0		0		1	1	0	2	0	0	0	0	0	0	0	0	0	0				0	1	0					0	1	1	0	1	1	0	0		0		6	Hives			0
B0035	0	3	2017	0	0		0		1	1	1	4	1	2	0	0	0	0	0	0	0	0				0	0	0					1	1	0	0	0	1	0	0		0		0				0
B0034	0	3	2016	0	1	Chinese	0		1	1	1	2	4	1	0	0	0	0	0	0	0	0				0	0	0					0	0	1	0	1	0		1	0	0		0				0
B0030	0	2	2017	1	0		0		1	1	0	3	1	1	0	0	0	0	0	0	0	0				0	1	0					0	1	0	1	0	1	0	0		0		0				0
B0027	0	2	2015	0	0		0		1	1	0	2	4	2	0	0	0	0	0	0	0	0				0	0	1	0	2012			1	1	0	0	0	1	0	1	0	0		3				0
B0028	0	2	2016	1	0		0		1	0	1	3	1	1	0	0	0	0	0	0	0	0				0	0	0					1	1	0	0	0	1	0	0		0		0				0
B0004	0	0	2018	1	0		0		1	1	0	2	1	1	0	0	0	0	0	0	0	0				0	1	0					0	1	1	0	1	1	0	0		0		0				0
B0002	0	0	2017	0	2	German/Thai	3	Eurasian	4	1	1	3	2	0	0	0	0	0	0	0	0	0				0	0	0					0	0	1	0	0	0		0		2	Viral croup (laryngotracheobrochitis)	0				0
B0001	0	0	2018	1	0		0		2	1	0	1	4	0	0	0	0	0	0	0	0	0				0	0	0					0	1	0	0	0	0		1	1	0		0				0
B0022	0	1	2017	1	0		0		2	1	1	1	4	0	0	0	0	0	0	0	0	0				0	0	0					1	1	0	1	1	1	0	0		0		0				0
B1005	0	1	2016	1	0		0		5	1	0	2	4	1	0	0	0	0	0	0	0	0				0	1	1	0	2017			1	0	0	0	0	1	0	0		0		0				0
U1007	1	1	2018	0	0		0		3	1	0	3	0	1	1	1	59	6	0	0	0	0				0	0	0					0	1	0	0	0	0		0		0		0				0
U1025	1	3	2017	0	0		0		2	1	1	1	1	1	1	1	50	14	0	0	0	0				0	0	2	0	2018			1	0	0	0	0	1	0	0		0		2				0
U1001	1	1	2017	0	0		0		1	1	0	1	1	1	1	1	256	9	0	0	0	0				0	0	0					0	1	1	0	0	0		0		0		0				0
U1024	1	3	2016	0	0		0		2	1	1	2	1	1	2	4	38	9	173	10	0	0			2017	1	1	1	0	2017	2016		1	0	0	0	0	0		0		0		0				0
U1021	1	3	2016	1	0		1		1	1	0	1	4	1	1	1	297	8	0	0	0	0				0	0	2	1	2018			1	0	0	0	0	0		0		0		3				0
U1027	1	3	2016	0	0		2		3	1	1	1	1	0	2	2	0	0	567	7	0	0			2016	0	2	1	0	2016			1	0	0	0	0	0		0		0		0				0
U1003	1	1	2018	0	0		0		1	1	1	3	4	1	1	1	231	6	0	0	0	0				0	0	0					0	1	0	0	0	1	0	0		0		3				0
U1014	1	2	2017	0	0		0		2	1	1	2	4	1	1	1	51	7	0	0	0	0				0	0	0					1	0	0	0	0	1	0	0		0		0				0
U1041	1	4	2017	1	2	Chinese	0		5	1	0	2	4	0	0	0	0	0	0	0	0	0				0	1	1					0	0	1	0	0	0		0		0		0				0
U1026	1	3	2016	0	0		0		1	1	1	2	1	0	2	2	122	9	550	8	0	0				0	0	1	0	2018			0	1	0	0	0	1	0	0		0		0				0
U1006	1	1	2018	1	0		0		1	1	1	2	3	2	1	1	11	10	0	0	0	0				0	0	0					1	0	0	0	0	1	0	0		0		0				0
U1018	1	2	2018	1	0		0		1	1	0	2	1	0	1	1	98	7	0	0	0	0				0	0	0					0	0	0	0	1	1	0	0		0		3				0
U1009	1	1	2018	0	0		0		2	1	1	3	0	0	0	0	0	0	0	0	0	0				0	0	2	0	2018			1	0	0	0	0	0		0		0		0				0
U1040	1	4	2016	0	0		0		3	1	1	2	3	1	1	1	270	6	0	0	0	0				0	0	0					0	0	0	1	1	0		0		0		0				0
U1029	1	3	2016	0	0		0		3	1	1	1	4	1	1	1	141	6	0	0	0	0				0	0	0					1	0	0	0	0	1	0	0		0		0				0
U1008	1	1	2018	0	0		0		1	1	1	2	4	1	0	0	0	0	0	0	0	0				0	0	1	0	2018			0	1	0	0	0	1	0	0		0		0				0
U1020	1	3	2016	1	0		0		2	1	0	1	4	1	2	2	0	0	221	10	0	0			2016	0	0	0					1	0	0	0	0	0		0		0		3				0
U1034	0	4	2016	1	0		0		2	1	1	2	1	2	0	0	0	0	0	0	0	0				0	1	0					1	0	0	0	0	0		0		0		0				0
U1011	0	2	2015	1	0		0		2	1	0	3	4	1	0	0	0	0	0	0	0	0				0	0	1	0	2011			1	1	0	0	0	0		0		0		3				0
U0007	0	0	2018	1	0		1		5	1	1	2	4	1	0	0	0	0	0	0	0	0				0	0	0					1	1	0	0	0	1	0	0		0		3		Egg & peanuts		0
U0019	0	2	2018	1	0		0		2	1	1	3	1	1	0	0	0	0	0	0	0	0				0	1	0					0	0	0	1	0	0		0		0		0				0
U0001	0	0	2018	1	0		0		3	1	1	1	1	1	0	0	0	0	0	0	0	0				0	0	0					0	0	0	1	0	1	0	0		0		0				0
U0004	0	0	2018	0	0		0		2	1	1	1	1	2	0	0	0	0	0	0	0	0				0	1	1	0	2018			1	0	0	0	0	1	0	1	0	0		0				0
U0003	0	0	2018	1	0		3	Eurasian	1	1	1	2	1	0	0	0	0	0	0	0	0	0				0	0	0					0	1	0	0	0	1	0	0		0		0				0
U0006	0	0	2018	0	2	Indonesian	0		1	1	1	1	4	0	0	0	0	0	0	0	0	0				0	0	0					0	1	0	0	0	1	0	0		2	Bronchiolitis	3				0
L1019	1	2	2017	1	0		0		1	1	0	3	2	1	1	1	99	3	0	0	0	0				0	1	0					1	1	1	0	0	0		0		0		3				0
L1013	1	3	2015	1	0		0		2	1	1	2	1	0	2	2	536	10	0	0	0	0				0	1	1	1				1	0	0	1	0	1	0	1	0	1		3				0
L1014	1	3	2015	0	0		0		0	0	0	0	1	0	2	5	0	0	0	0	766	8	1159	6	2016 & 2015	0	1	3	1	2017	2016		1	0	0	1	1	0		0		0		0				0
L1010	1	1	2016	1	0		0		0	0		0	1	0	1	1	55	10	0	0	0	0				1	1	3	0	2018	2017	2015	1	1	0	0	1	1	0	0		2	UTI	0				0
L1015	1	2	2017	0	0		0		2	1	0	2	1	0	2	2	91	5	500	6	0	0				0	1	0					1	0	0	0	0	0		0		0		0				0
L1022	1	2	2017	0	0		1		2		0	3	0	3	1	1	525	11	0	0	0	0				0	0	0					0	0	0	1	0	0		0		0		6	Skin allergy			0
L1016	1	2	2017	0	0		0		2		0	1	4	0	1	1	476	9	0	0	0	0				0	0	0					1	0	0	1	0	1	0	0		0		0				0
L1018	1	2	2017	1	0		0		3	1	1	2	4	0	1	1	0	7	0	0	0	0				0	1	1	1	2017	2016		1	0	0	0	0	0		0		1		0				0
L0028	0	1	2018	1	0		0		1	1	0	3	3	1	0	0	0	0	0	0	0	0				0	1	1	1	2017			1	1	0	1	0	1	0	0		0		0				0
L0046	0	3	2018	1	0		1		1	1	0	4	1	1	0	0	0	0	0	0	0	0				0	0	0					1	0	0	0	0	1	0	0		0		0				0
V1020	1	3	2015	1	0		1		1	1	0	2	1	0	2	2	151	10	0	0	0	0				0	2	3	0	2017	2016	2015	1	0	0	0	1	0		0		1	Influenza	6	Insect bite			0
V1015	1	3	2016	1	0		0		3	1	1	2	1	2	1	1	498	4	0	0	0	0				0	1	1	1	2017			1	0	0	0	0	0		0		0		0				0
V1018	1	3	2016	1	0		0		1	1	0	1	4	1	1	1	738	8	0	0	0	0				0	1	1		2018			1	0	0	0	0	1	0	0		0		0				0
V1028	1	4	2017	1	1		1		0	1	1	1	4	1	1	1	73	5	0	0	0	0				0	1	0					1	0	0	0	0	0		0		0		0				0
V1027	1	4	2016	0	0		1		0	0	0	1	3	0	2	3	19	6	443	9	0	0				0	2	1	1	2016			1	0	0	0	1	1	0	0		0		1				1	Asthma
V1024	1	4	2014	1	0		0		3	1	1	2	1	2	1	1	1116	4	0	0	0	0				0	1	1	1	2017			1	0	0	0	0	0		0		0		0				0
V1002	1	1	2017	1	0		0		3	1	1	1	2	1	0	0	0	0	0	0	0	0				0	0	0					1	0	0	0	1	1	0	0		0		0				0
V1012	1	2	2016	0	0		0		1	1	0	2	1	0	1	1	687	6	0	0	0	0				0	1	1	1	2018			1	0	0	1	0	0		0		0		0				0
V1009	1	2	2017	1	0		0		2	1	1		4	1	2	2	191	12	0	0	0	0				0	1	1	0	2017	2016		1	0	0	0	0	1	0	0		0		0				0
V1025	1	4	2015	0	0		0		2	1	1	2	2	1	2	2	318	6	760	6	0	0				0	1	1	1	2017			1	0	0	0	0	1	0	0		0		0				0
V1014	1	2	2018	0	0		3	Thai	1	1	0	0	1	1	1	1	175	6	0	0	0	0				0	0	0					1	0	0	0	1	0		0		0		0				0
V1010	1	2	2017	0	0		0		1	0	1	1	4	2	1	1	170	4	0	0	0	0				0	0	0					1	0	0	1	1	1	0	0		0		4		Prawn		0
V0031	1	2	2018	1	0		0		0	1	0	2	4	0	1	1	0	0	0	0	0	0			2016	0	1	1	1	2016	2015		1	0	0	0	0	0		0		0		0				0
V0038	1	3	2015	1	0		0		4	1	0	2	4	1	2	2	268	7	720	7	0	0				0	1	1	0	2017			1	0	0	0	0	0		0		0		0				0
V0028	1	2	2017	0	0		0		0	1	0	3	1	0	1	1	264	6	0	0	0	0				0	0	0					1	0	0	0	0	0		0		0		4		Peanut		0
V0027	1	2	2017	1	0		0		1	1	0	3	1	0	1	1	528	6	0	0	0	0				0	1	1	1	2017			0	0	1	0	0	0		0		0		0				0
V0004	1	1	2018	0	0		0		2	1	1	0	1	0	1	1	101	7	0	0	0	0				0	0	0					1	0	0	0	0	1	0	1	0	0		0				0
V0009	1	1	2018	0	0		1		2	1	0	2	4	1	2	2	0	0	0	0	0	0			2018 & 2016	0	2	1					1	0	0	0	0	1	0	1	0	1		2				0
V0008	1	1	2018	1	0		0		1	1	0	1	3	1	1	1	39	6	0	0	0	0				0	1	1	0	2018			1	0	0	0	0	1	0	1	0	0		0				0
V0011	1	1	2018	0	0		1		0	0	0	2	1	0	1	1	0	0	0	0	0	0			2016	0	2	3	2	2017	2016	2015	1	0	0	0	0	0		0		0		0				0
V0065	1	4	2018	1	0		0		1	1	0	1	4	0	2	2	0	0	0	0	0	0			2016 & 2015	0	1	1	1	2015			1	0	0	0	0	0		0		0		0				0
V0058	1	4	2015	0	0		0		2	1	0	2	1	1	2	2	932	6	0	0	0	0				0	0	0					1	0	0	0	0	0		0		0		0				0
V0041	1	3	2018	0	1	Malaysian	0		1	1	1	2	1	0	1	1	0	0	0	0	0	0			2016	0	0	0					1	0	0	0	0	0		0		0		0				0
V0042	1	3	2016	1	0		0		1	1	0	3	1	0	1	1	628	7	0	0	0	0				0	0	1	2	2017			1	0	0	0	0	0		0		0		0				0
V0020	1	2	2017	0	0		0		2	0	1	2	4	1	1	1	51	6	0	0	0	0				0	1	1	1	2017			1	0	0	0	0	0		0		0		0				0
V0040	0	3	2018	1	0		0		1	1	0	2	1	1	0	0	0	0	0	0	0	0				0	1	0					1	1	0	1	0	0		0		0		0				0
V0050	0	3	2017	0	0		0		5	1	1	3	1	1	0	0	0	0	0	0	0	0				0	0	0					0	1	0	0	0	1	0	0		0		0				0
V0045	0	3	2016	1	0		0			1	1	1	2	1	0	0	0	0	0	0	0	0				0	0	0					0	0	1	0	0	0		0		0		0				0
V0057	0	4	2015	1	0		0			0	0	0	0	0	0	0	0	0	0	0	0	0				0	0	0					0	0	0	1	1	1	0	0		0		0				0
V0060	0	4	2015	1	0		1		3	1	0	2	1	1	0	0	0	0	0	0	0	0				0	0	1	1	2017			1	0	0	0	0	1	0	0		0		0				0
V0054	0	4	2015	0	0		1		2	1	0	3	1	0	0	0	0	0	0	0	0	0				0	0	0					0	0	0	0	1	0		0		0		0				0
V0063	0	4	2017	1	0		0		4	1	0	2	4	0	0	0	0	0	0	0	0	0				0	0	0					1	0	0	1	1	0		0		0		0				0
V0061	0	4	2015	0	0		0		1	1	1	1	4	0	0	0	0	0	0	0	0	0				0	0	2	1				1	0	0	0	0	1	0	0		0		0				0
V0001	0	1	2018	0	0		0		4	1	0	1	2	1	0	0	0	0	0	0	0	0				0	0	0					1	0	0	1	1	1	0	0		2	Kawasaki disease	0				0
V0006	0	1	2018	0	0		0		1	0	0	1	4	0	0	0	0	0	0	0	0	0				0	0	0					0	0	0	1	1	0		0		0		0				0
V0002	0	1	2018	1	1	Malaysian	0		2	1	0	2	1	1	0	0	0	0	0	0	0	0				0	0	0					0	0	0	1	1	0		1	0	0		0				0
V0059	0	4	2016	1	0		0		2	1	1	1	1	2	0	0	0	0	0	0	0	0				0	0	0					1	0	0	1	0	1	0	0		0		0				0
V0015	0	3	2018	0	0		1		5	1	0	1	0	0	0	0	0	0	0	0	0	0				0	0	0					0	0	0	1	0	1	0	0		0		0				0
V0005	0	1	2018	0	0		0		1	1	0	2	1	0	0	0	0	0	0	0	0	0				0	0	0					1	1	0	1	1	0		0		0		0				0
V0023	0	2	2018	1	0		0		2	1	0	3	1	0	0	0	0	0	0	0	0	0				0	0	0					1	1	1	1	1	1	0	0		0		6	Thalassemia			0
V0025	0	2	2018	1	0		0		3	1	1	4	1	0	0	0	0	0	0	0	0	0				0	0	0					0	0	0	1	0	1	0	0		0		0				0
V0024	0	2	2018	0	0		1			1	1	4	1		0	0	0	0	0	0	0	0				0	0	0					1	0	0	1	1	1	0	0		0		0				0
V0029	0	2	2017	0	0		2		1	1	1	2	4	1	0	0	0	0	0	0	0	0				0	1	1	0	2017			1	0	0	0	0	0		0		0		0				0
V0033	0	2	2018	0	0		0			1	1	3	1	3	0	0	0	0	0	0	0	0				0	0	0					1	0	0	1	0	0		0		0		0				0
V0034	0	3	2015	1	0		1		2	0	0	0	1	0	0	0	0	0	0	0	0	0				0	0	0					0	0	0	1	0	0		0		0		0				0
V1003	0	1	2018	0	0		0		1	1	0	3	1	1	0	0	0	0	0	0	0	0				0	0	0					1	0	0	0	0	1	0	0		0		6	Cardio Pulmonary Stenosis (PS)			0
V1023	0	4	2014	0	0		3	Boyanese	0	0	1	2	2	2	0	0	0	0	0	0	0	0				0	2	0					0	0	0	0	1	0		0		0		1				0
R1016	1	2	2017	1	0		0		5	1	0	2	4	1	2	2	0	0	473	5	0	0			2016	0	0	0					1	0	0	0	0	1	0	0		0		0				0
R1010	1	2	2016	1	0		1		3	1	0	1	2		1	1	379	16	0	0	0	0				0	0	0					1	0	0	0	0	1	1	0		1		0				0
R1044	1	4	2015	1	0		0		2	1	0	2	1	1	2	2	772	9	1186	6	0	0				0	1	1	0	2018			1	0	0	0	0	1	0	0		0		0				0
R1006	1	1	2016	0	0		0		2	1	1	3	1	0	2	2	590	12	624	8	0	0				0	0	0					0	1	0	0	0	1	0	0		0		0				0
R1009	1	2	2016	0	0		0		0	0	1	2	4	0	0	0	0	0	0	0	0	0				0	1	3	0	2016	2015		1	1	0	0	0	1	0	0		0		0				0
R1015	1	2	2016	0	0		0		1	1	0	3	1	1	1	1	620	7	0	0	0	0				0	1	0					0	1	0	0	0	0		0		1		0				0
R1053	1	4	2015	1	0		0		1	1	0	1	4	0	2	3	0	0	854	10	1183	10			2015	0	1	1	0	2018	2017		1	0	0	0	0	0		0		1		0				0
R1020	1	2	2016	0	0		0		2	1	0	2	4	0	2	2	238	8	667	6	0	0				0	1	1	1	2018	2017	2015	1	0	0	0	0	1	0	0		1		0				0
R1007	1	2	2016	0	0		0		2	1	0	2	1	1	2	2	224	7	636	8	0	0				0	1	1	1	2018			1	0	0	0	0	1	0	0		0		0				0
R1032	1	3	2015	0	0		0		5	1	0	2	4	1	1	1	206	8	0	0	0	0				0	0	0					0	1	0	0	0	1	0	0		0		0				0
R1031	1	3	2015	1	0		0		1	1	1	2	1	0	1	1	1017	9	0	0	0	0				0	0	0					1	0	0	0	0	1	0	0		0		0				0
R1025	1	3	2015	1	0		0			1	0	1	4	1	1	1	206	6	0	0	0	0				0	1	0					0	1	0	0	0	1	0	0		1		0				0
R1052	1	4	2017	0	0		0		2	1	1	2	1	1	1	1	208	10	0	0	0	0				0	1	1	1	2018			1	0	0	1	0	1	0	0		0		0				0
R1005	1	1	2017	1	0		0		1	1	1	2	1	1	1	1	269	11	0	0	0	0				0	1	3	0	2018	2016		1	0	0	1	0	1	0	0		0		0				0
R0007	0	1	2017	1	0		0		5	1	0	2	4	1	0	0	0	0	0	0	0	0				0	0	0					1	1	0	0	0	1	0	0		0		0				0
R0029	0	3	2015	0	0		0		2	1	0	2	4	0	0	0	0	0	0	0	0	0				0	0	0					0	1	0	0	0	1	0	0		2	Bronchitis	0				0
R0012	0	1	2016	1	0		0		2	1	0	1	4	1	0	0	0	0	0	0	0	0				0	0	0					0	0	0	1	1	1	0	0		0		3				0
R0010	0	1	2018	1	0		0		1	1	0	3	1	1	0	0	0	0	0	0	0	0				0	1	1	0	2018			0	1	0	0	0	1	0	0		0		0				0
J1001	1	1	2017	1	0		0		2	1	1	3	4	1	0	0	0	0	0	0	0	0				0	0	2	1	2018			1	1	0	0	0	1	0	0		1		0				0
J1002	1	1	2017	1	0		0		1	1	0	2	4	1	1	1	238	4	0	0	0	0				0	0	0					1	0	0	0	0	1	0	0		0		0				0
J1006	1	2	2018	0	0		0		4	1	0	3	1	0	2	6	0	0	0	0	0	0	153	6	2017 & 2016	0	0	1	0	2017			1	1	0	0	0	1	0	0		0		0				0
J0019	1	2	2017	0	0		0		2	1	1	1	1	1	1	1	0	0	0	0	0	0			2016	0	0	0					0	1	1	0	0	1	0	0		0		0				0
J0049	1	4	2017	1	0		0		2	1	0	3	4	1	0	0	0	0	0	0	0	0				0	0	2	0	2016			0	1	0	0	0	1	0	0		0		0				0
J0026	1	3	2016	0	0		0		2	1	0	2	1	1	0	0	0	0	0	0	0	0				0	0	0					1	0	0	0	0	1	0	0		0		0				0
J0016	0	2	2016	0	0		0		5	1	1	1	1	1	0	0	0	0	0	0	0	0				0	1	0					0	1	0	0	0	1	1	0		0		0				0
J0010	0	0	2018	0	0		0		3	1	1	2	1	0	0	0	0	0	0	0	0	0				0	0	0					0	1	0	0	0	1	0	0		0		0				0
J0001	0	0	2018	1	0		0		2	1	0	3	1	0	0	0	0	0	0	0	0	0				0	0	1	0	2016			0	1	0	0	0	1	1	0		0		0				0
J0006	0	0	2018	0	0		3	Vietnamese	5	1	1	2	4	0	0	0	0	0	0	0	0	0				0	0	1	0	2018			0	1	0	0	0	0		1	0	0		0				0
J0053	0	5	2012	1	0		0		2	1	0	2	4	1	0	0	0	0	0	0	0	0				0	1	0					1	1	0	0	0	0		0		0		0				0
J0040	0	4	2014	0	0		0		0	0	0	3	1	2	0	0	0	0	0	0	0	0				0	0	0					1	0	0	0	0	1	0	0		0		0				0
J0018	0	2	2017	1	2	Australian	3	Eurasian	2	1	1	2	4	2	0	0	0	0	0	0	0	0				0	0	0					1	0	1	0	0	1	0	1	0	0		0				0
J0015	0	1	2018	1	0		0		1	1	1	1	2	1	0	0	0	0	0	0	0	0				0	0	0					1	0	0	0	0	1	0	1	0	0		0				0
J0012	0	1	2018	0	0		0		2	1	0	1	1	0	0	0	0	0	0	0	0	0				0	0	0					1	0	0	1	1	1	0	0		0		4		Egg		0
J0042	0	4	2015	0	0		0		2	1	1	2	4	2	0	0	0	0	0	0	0	0				0	0	0					1	1	0	0	0	1	0	0		0		0				0
J0035	0	3	2017	1	0		0		0	1	0	3	1	1	0	0	0	0	0	0	0	0				0	0	1	1	2013			1	0	0	0	0	1	0	0		0		4		Peanut		0
J0005	0	0	2018	1	0		0		1	1	0	2	4	0	0	0	0	0	0	0	0	0				0	0	0					0	1	0	1	0	1	0	0		0		0				0
J0017	0	2	2016	1	0		1		0	1	0	2	0	1	0	0	0	0	0	0	0	0				0	0	0					1	1	1	1	0	0		0		0		0				0
J0050	0	4	2017	1	0		0		1	1	0	2	4	1	0	0	0	0	0	0	0	0				0	1	1	1	2015			1	0	0	0	0	0		0		0		1				0
J0033	0	3	2016	0	0		2		2	1	1	2	1	1	0	0	0	0	0	0	0	0				0	1	0					0	1	0	0	0	1	0	0		0		0				0
J1004	0	1	2017	1	0		2		3	1	1	3	1	1	0	0	0	0	0	0	0	0				0	1	0					0	1	0	0	0	1	0	0		0		0				0
P1006	1	2	2016	0	0		0		2	1	0	3	1	0	2	3	0	0	339	9	505	10			2016	0	0	1	1	2014			1	0	0	1	0	0		0		0		0				0
P1002	1	1	2018	1	0		0		1	1	0	2	0	0	1	1	125	3	0	0	0	0				0	0	0					0	1	0	0	0	1	0	0		2		0				0
P1014	1	3	2016	1	0		0		1	1	1	2	1	0	1	1	872	6	0	0	0	0				0	1	1	1	2018			1	0	0	0	0	1	0	0		1		0				0
P1017	1	4	2016	1	0		0		2	1	0	2	2	1	2	2	231	3	366	5	0	0				0	1	1	1	2017	2016		1	0	0	0	0	1	0	0		0		0				0
P1013	1	3	2016	0	0		0		1	1	1	2	0	0	2	2	0	0	749	5	0	0			2016	0	2	1	1	2018	2016		0	1	1	1	0	1	0	0		0		0				0
P1011	1	3	2016	1	0		0		2	1	0	2	1	1	2	2	231	4	366	6	0	0				0	1	1	1	2017	2016		1	0	0	0	0	1	0	0		0		0				0
P1004	1	2	2016	1	0		0		1	1	1	3	1	2	1	1	721	8	0	0	0	0				0	0	0					0	0	0	1	0	0		0		2	UTI	0				0
P1019	1	5	2016	1	0		0		2	1	1	2	2	2	2	3	283	6	747	6	0	0				0	0	1	1	2018			0	1	0	0	0	1	0	0		0		0				0
P1007	1	2	2017	0	0		0		2	1	0	2	1	1	2	2	0	0	242	6	0	0			2017	0	1	2	0	2014			1	0	0	0	0	1	0	1	0	0		0				0
P0011	0	1	2017	1	0		0		1	1	1	2	1	2	0	0	0	0	0	0	0	0				0	2	1	1	2013			1	1	0	0	0	1	0	1	0	0		0				0
P0001	0	0	2018	0	0		0		5	1	0	2	1	0	0	0	0	0	0	0	0	0				0	0	0					1	1	0	0	0	1	0	0		0		0				0
P0012	0	1	2017	0	0		0		3	1	1	3	1	1	0	0	0	0	0	0	0	0				0	1	1		2015			1	0	0	0	0	1	0	0		2	Bronchitis	0				0
P0013	0	1	2017	0	0		1		2	1	0	2	4	1	0	0	0	0	0	0	0	0				0	1	1	1	2016			1	0	0	0	0	1	0	0		0		0				0
P0015	0	1	2018	0	0		0		1	1	1	2	4	1	0	0	0	0	0	0	0	0				0	0	0					1	1	0	0	0	0		0		0		0				0
P0067	0	5	2016	1	1		0		1	1	1	3	4	1	0	0	0	0	0	0	0	0				0	0	0					0	0	0	1	0	0		0		0		0				0
P0003	0	0	2018	0	0		1		0	0	1	2	1	0	0	0	0	0	0	0	0	0				0	1	1					1	0	0	0	0	1	1	0		0		1				0
P0030	0	3	2016	1	0		1		2	1	0	2	4	0	0	0	0	0	0	0	0	0				0	0	0					1	0	0	0	0	0		0		0		0				0
P0022	0	2	2016	1	1		0		5	1	1	3	0	2	0	0	0	0	0	0	0	0				0	0	0					0	0	0	1	0	0		0		0		0				0
P1007	0	2	2016	0	0		0		2	1	0	2	4	1	0	0	0	0	0	0	0	0				0	0	0					1	1	0	0	0	1	0	0		0		0				0
N1007	1	4	2016	0	0		0		1	1	0	2	4	0	2	3	0	0	0	0	408	8			2016 & 2014	0	0	1	0				1	0	0	0	0	1	0	0		1		0				0
N1009	1	4	2017	0	0		0		2	1	1	4	1	2	2	2	0	11	0	7	0	0				0	0	0					1	0	0	0	0	1	0	0		2	Bronchitis	0				0
N1004	1	3	2017	0	0		0		3	1	0	1	4	1	2	2	0	0	81	6	0	0			2016	0	0	0					0	1	0	0	1	1	0	0		0		0				0
N1012	1	5	2017	1	0		0		1	1	0	3	1	0	2	2	0	0	73	8	0	0			2014	0	1	3	1	2017	2016		0	1	0	0	0	1	0	0		0		3				0
N1010	1	5	2017	1	0		0		1	1	1	1	4	1	1	1	76	12	0	0	0	0				0	1	0					0	1	0	0	0	0		0		0		0				0
N0020	1	2	2017	0	0		0		3	1	0	2	1	1	1	1	0	0	0	0	0	0			2017	0	0	0					0	1	0	0	0	0		0		0		0				0
N0029	1	3	2017	0	1	Chinese	0		2	1	1	2	4	0	1	1	0	0	0	0	0	0			2016	0	0	0					0	1	0	0	0	1	0	0		0		0				0
N0047	1	4	2017	0	0		0		1	1	1	3	1	1	1	1	0	0	0	0	0	0			2016	0	0	0					1	1	0	1	1	0		0		0		0				0
N0052	1	4	2017	0	1	Chinese	0		3	1	1	1	4	1	1	1	0	0	0	0	0	0			2016	0	0	0					1	0	0	0	1	0		0		1		0				0
N0055	1	5	2017	1	0		0		1	1	0	2	4	1	2	4	0	0	0	0	0	0			2016 & 2015	0	0	1	0	2015	2014		1	0	0	0	0	0		0		0		0				0
N0048	0	4	2018	1	0		0		2	1	0	3	1	2	0	0	0	0	0	0	0	0				0	0	0					1	1	1	1	0	0		0		0		3				0
N0018	0	2	2017	1	2	Indian	2		2	1	0	1	4	3	0	0	0	0	0	0	0	0				0	0	0					0	0	0	0	0	1	0	0		0		0				0
N0026	0	3	2017	0	0		2			1	1	3	1	0	0	0	0	0	0	0	0	0				0	0	1	1	2014			1	0	0	0	0	0		0		0		0				0
N0034	0	3	2017	1	0		0		1		0	3	4	1	0	0	0	0	0	0	0	0				0	0	0					1	0	0	0	0	1	0	0		0		0				0
N0010	0	2	2017	0	0		0		2	1	0	2	1	1	0	0	0	0	0	0	0	0				0	0	0					0	1	0	0	0	1	0	0		1		6	Allergy to artificial colouring			0
N0009	0	2	2017	1	0		0		0	1	0	2	1	1	0	0	0	0	0	0	0	0				0	0	1	1	2014			1	0	0	0	0	1	0	1	0	0		0				0
N0008	0	1	2018	1	1	Chinese	0		2	1	0	2	4	1	0	0	0	0	0	0	0	0				0	0	0					0	0	0	1	0	1	0	0		0		0				0
N0044	0	4	2017	0	0		0		1	1	0	2	4	0	0	0	0	0	0	0	0	0				0	0	0					1	1	0	0	0	1	0	1	0	1		0				0
N0042	0	4	2017	1	1	Indian	2		2	1	1	2	4	1	0	0	0	0	0	0	0	0				0	0	0					0	1	0	0	0	1	0	1	0	2	Frequent flu-like symptoms	0				0
N0021	0	2	2017	0	0		0		2	1	1	2	3	0	0	0	0	0	0	0	0	0				0	0	0					1	1	0	0	0	1	0	1	0	0		0				0
N0015	0	2	2018	0	0		0		1	1	1	0	1	1	0	0	0	0	0	0	0	0				0	0	0					1	1	1	0	1	0		0		0		0				0
N0051	0	4	2018	0	2	Myanmar	3	Burmese	2	1	0	1	1	1	0	0	0	0	0	0	0	0				0	1	0					1	0	0	0	0	1	0	0		0		2				0
N0005	0	1	2018	1	0		3	Vietnamese	1	1	1	2	4	1	0	0	0	0	0	0	0	0				0	0	0					1	1	0	0	0	1	0	0		0		0				0
N0013	0	2	2018	1	0		0		2	1	1	2	4	1	0	0	0	0	0	0	0	0				0	1	0					0	0	0	1	0	1	0	0		0		0				0
N0038	0	3	2017	1	0		0		2	1	0	1	4	1	0	0	0	0	0	0	0	0				0	1	0					0	0	0	1	0	1	0	0		0		0				0
N0017	0	2	2017	1	0		0		2	1	0	3	1	1	0	0	0	0	0	0	0	0				0	0	0					0	0	0	1	1	0		0		0		0				0
N0019	0	2	2017	1	0		0		1	1	1	2	1	0	0	0	0	0	0	0	0	0				0	0	0					1	1	0	1	0	1	0	0		0		5			Most cough mixture	0
N0050	0	4	2017	0	0		1		2	1	0	3	4		0	0	0	0	0	0	0	0				0	0	0					1	0	0	0	0	0		0		0		0				0
N0014	0	2	2018	0	0		0		2	1	1	0	3	1	0	0	0	0	0	0	0	0				0	0	0					1	1	1	1	1	1	0	0		2	Bronchitis	1				1	Chronic bronchitis
N0001	0	1	2017	0	0		0		2	0	1	2	4	1	0	0	0	0	0	0	0	0				0	1	1	1	2017			0	1	0	0	0	1	0	0		1		0				0
S1029	1	3	2015	0	0		0		1	1	0	1	4	1	2	2	0	0	218	7	0	0			2015	0	1	1	0	2017			1	0	0	0	1	1	0	0		0		0				0
S1027	1	3	2017	1	0		0		2	1	0	2	1	1	2	4	32	9	217	6	0	0				0	0	0					0	0	0	1	0	1	0	0		0		0				0
S1003	1	0	2018	0	0		0		1	1	1	2	4	1	1	1	61	6	0	0	0	0				1	1	1	1	2018			1	0	1	0	0	1	0	0		0		4		Cow's milk		0
S1015	1	1	2018	0	0		0		1	1	1	3	1	0	1	1	92	6	0	0	0	0				0	2	1	1	2018			1	0	0	1	0	1	0	1	0	0		0				0
S1014	1	1	2017	1	0		0		1	1	1	3	1	0	2	2	456	6	657	7	0	0				0	2	1	0	2018			1	0	0	1	0	1	0	1	0	0		0				0
S1011	1	1	2017	0	0		0		3	1	1	3	4	0	2	2	474	9	617	10	0	0				0	0	0					1	1	0	0	0	1	0	0		2	Pneumonia	0				0
S1013	1	1	2018	0	0		0		2	1	1	2	1	1	2	2	106	7	295	11	0	0				0	0	1	0	2018	2016		1	0	0	0	0	0		0		0		0				0
S1020	1	2	2016	0	0		0		5	1	0	0	1	0	2	3	350	9	533	6	0	0				0	0	1	0	2017			1	0	0	0	0	1	0	0		0		0				0
S1023	1	2	2015	0	0		0		2	1	0	1	0	0	2	2	235	6	332	5	0	0				0	1	1	1	2018			1	1	0	0	0	1	0	0		0		0				0
S1022	1	2	2018	0	0		0		1	1	0	2	1	1	0	0	0	0	0	0	0	0				0	1	1	1	2015			1	1	0	0	0	1	0	0		0		0				0
S1002	1	0	2017	0	0		0		1	1	0	2	4	1	1	1	196	5	0	0	0	0				0	1	1	0	2016			1	0	0	0	1	0		0		0		0				0
S1004	1	0	2018	1	0		0		5	1	0	2	0	0	1	1	150	8	0	0	0	0				0	1	1	0	2017	2016		1	1	0	0	0	1	0	0		0		0				0
S1035	1	4	2015	0	0		0		0	0	0	0	1	0	2	3	0	0	0	0	155	8			2015	0	0	0					1	0	0	0	0	0		0		0		0				0
S1036	1	4	2015	0	0		1		1	1	0	1	1	0	2	2	181	7	686	18	0	0				0	1	1	2	2017			1	0	0	0	0	0		0		0		0				0
S1037	1	4	2016	1	0		0		2	1	0	3	3	1	1	1	238	9	0	0	0	0				0	1	0					1	0	0	0	0	0		0		0		0				0
S1019	1	2	2017	0	0		0		2	1	0	1	3	0	2	2	183	6	365	17	0	0				0	0	0					1	0	0	1	0	1	0	1	0	0		0				0
S1009	1	4	2016	1	0		0		3	1	1	2	3	1	1	1	644	7	0	0	0	0				0	1	1	1	2018			1	0	0	0	0	1	0	0		0		0				0
S1045	1	5	2016	1	0		0		1	1	0	1	1	1	1	1	0	6	0	0	0	0				0	1	1	0				1	0	0	0	0	0		0		0		0				0
S1032	1	4	2017	0	0		0		1	1	0	1	1	1	1	1	25	7	0	0	0	0				0	0	0					1	0	0	0	0	1	0	0		0		0				0
S1021	1	2	2017	1	0		1		1	1	0	2	4	0	2	2	0	0	140	5	0	0			2016	0	0	0					1	0	0	1	0	0		0		0		0				0
S0028	1	4	2015	0	0		0		1	0	1	0	1	0	2	2	0	0	0	0	0	0			2016 & 2014	0	1	0					1	0	0	0	0	1	0	0		0		0				0
S0034	1	4	2018	1	0		0		3	1	0	2	4	1	2	3	0	0	0	0	0	0			2017	0	0	1	1	2015			1	1	0	1	1	1	0	0		0		0				0
S0016	1	2	2018	1	0		1		4	1	0	2	1	1	1	1	90	6	0	0	0	0				0	0	1	1	2017	2016		1	0	0	0	0	1	0	0		0		0				0
S0015	1	2	2017	0	0		1		2	1	1	2	1	0	1	1	400	6	0	0	0	0				0	0	0					0	1	0	0	0	1	0	0		0		0				0
S0006	1	1	2017	0	0		0		1	1	0	0	4	0	1	1	0	0	0	0	0	0			2017	0	1	0					1	0	0	0	0	1	0	0		0		4		Cow's milk		0
S0007	0	2	2017	1	0		0		1	0	1	1	1	1	0	0	0	0	0	0	0	0				0	1	1	0				1	0	0	0	0	0		1	0	0		0				0
S0025	0	3	2018	1	0		1		2	1	0	1	1	0	0	0	0	0	0	0	0	0				0	0	1	1	2018			1	0	0	0	0	1	0	0		0		0				0
S0022	0	3	2017	1	0		0		2	1	0	1	4	0	0	0	0	0	0	0	0	0				0	0	0					0	0	1	1	1	0		0		0		4		Prawn		0
S0020	0	3	2017	0	0		0		2	1	1	3	3	2	0	0	0	0	0	0	0	0				0	0	0					0	0	0	0	1	0		0		0		0				0
S0005	0	1	2017	1	0		0		0	0	0	2	1	2	0	0	0	0	0	0	0	0				0	0	0					1	0	0	1	1	0		0		0		0				0
S0017	0	2	2016	0	0		0		3	1	0	2	1	0	0	0	0	0	0	0	0	0				0	2	1	2	2018			1	0	0	1	0	1	0	0		0		0				0
S0003	0	0	2018	0	0		0		2	1	0	2	1	1	0	0	0	0	0	0	0	0				0	0	0					0	0	0	1	0	0		0		0		0				0
S0002	0	0	2018	1	0		0		1	1	0	0	3	0	0	0	0	0	0	0	0	0				0	2	1	0	2017			1	0	0	0	0	1	0	1	0	0		0				0
S0033	0	4	2018	1	0		1		1	0	0	1	1	1	0	0	0	0	0	0	0	0				0	0	0					1	0	0	1	1	1	0	0		0		0				0
S0019	0	2	2018	0	0		1		0	0	0	1	1	1	0	0	0	0	0	0	0	0				0	1	1	2				1	0	0	0	0	0		0		0		1	Seizure (when high fever)			0
S0012	0	2	2017	1	0		0		2	1	0	2	4	1	0	0	0	0	0	0	0	0				0	1	0					0	0	0	0	0	0		0		0		0				0
S0009	0	2	2018	1	0		0		2	1	0	3	3	1	0	0	0	0	0	0	0	0				0	1	1	1	2017			1	0	0	0	0	1	0	0		0		5			Augmentin	0
S0032	0	4	2016	1	0		1		0	0	1	1	1	1	0	0	0	0	0	0	0	0				0	1	0					0	1	1	0	0	0		0		0		0				0
S0030	0	4	2015	1	0		1		2	1	1	2	2	1	0	0	0	0	0	0	0	0				0	0	0					1	0	0	0	0	1	0	0		0		0				0
S0027	0	3	2016	0	0		0		3	1	0	1	1	0	0	0	0	0	0	0	0	0				0	1	0					1	0	0	0	0	1	0	0		0		0				0
S0013	0	2	2018	0	0		1		0	0	1	1	1	1	0	0	0	0	0	0	0	0				0	1	0					1	1	1	0	0	0		0		0		0				0
S0004	0	1	2017	1	0		2		5	1	0	1	1	0	0	0	0	0	0	0	0	0				0	0	1	1	2018			1	0	0	0	0	1	0	0		0		0				0
S1005	0	1	2017	1	0		1		1	1	0	1	1	0	0	0	0	0	0	0	0	0				0	0	0					1	1	0	1	1	1	0	0		0		0				0
S1007	0	1	2018	1	0		1		2	1	0	3	4	0	0	0	0	0	0	0	0	0				0	0	0					0	0	0	1	0	0		0		0		0				0
S1026	0	3	2016	0	0		0		2	1	1	1	4	1	0	0	0	0	0	0	0	0				0	0	0					1	0	0	1	1	1	0	0		1		2				0
D1014	1	2	2017	0	0		1		1	1	0	2	1	1	1	1	22	9	0	0	0	0				0	0	0					1	0	0	0	1	1	0	0		0		0				0
D1028	1	4	2017	0	0		0		1	1	1	1	1	2	1	1	341	6	0	0	0	0				1	2	1	2	2017			1	0	0	1	1	1	0	1	1	0		0				0
D1031	1	4	2017	0	0		0		1	1	0	2	1	0	2	3	0	0	205	9	0	0			2016	0	1	1	0	2016			0	1	0	1	1	1	0	0		0		0				0
D1030	1	4	2018	0	0		0		2	1	0	2	1	0	2	2	0	0	96	12	0	0			2014	0	0	0					0	0	0	1	1	1	0	1	0	0		0				0
D1002	1	0	2017	1	0		0		1	1	0	1	4	1	1	1	230	5	0	0	0	0				0	0	0					1	0	0	0	0	0		0		0		0				0
D1029	1	4	2017	0	0		0		1	1	0	0	1	0	2	4	0	0	0	0	157	4	614	3	2014	0	1	1	1	2016			1	0	0	1	0	1	0	0		0		0				0
D1019	1	2	2017	0	0		2		5	0	1	2	1	1	2	2	264	6	535	6	0	0				0	0	0					1	0	0	0	0	1	0	1	0	0		0				0
D1027	1	3	2017	0	0		0		0	1	0	1	3	1	0	0	0	0	0	0	0	0				0	1	1	0	2018			1	0	0	0	0	0		0		0		0				0
D1023	1	3	2017	0	0		0		2	1	1	1	1	0	1	1	388	14	0	0	0	0				0	0	0					1	1	1	1	0	0		0		0		3				0
D1026	1	3	2017	1	0		0		1	1	0	0	1	1	2	4	40	6	156	5	320	6	494	7	2015	0	1	1	0	2014			1	0	0	1	0	1	0	0		0		0				0
D1024	1	3	2017	0	0		0		2	1	1	2	1	0	2	3	177	7	491	9	0	0				0	1	1	0				0	1	0	1	1	1	0	0		0		0				0
D1025	1	3	2017	1	0		0		1	1	0	1	1	0	2	3	0	0	0	0	170	6			2016	0	2	1	1	2016			1	0	0	0	0	1	0	0		0		0				0
D1016	1	2	2017	0	0		0		5	1	0	3	1	0	2	2	0	0	47	6	0	0			2016	0	0	0					1	0	0	0	0	0		0		0		0				0
D1012	1	2	2017	1	0		0		1	1	1	2	1	1	1	1	526	4	0	0	0	0				0	0	0					1	0	0	0	0	1	0	0		0		0				0
D1018	1	2	2017	0	0		0		2	1	0	1	1	1	2	2	115	11	298	10	0	0				1	0	0					0	0	0	0	1	0		0		0		0				0
D1021	1	2	2017	1	0		0		3	0	0	2	1	3	1	1	436	6	0	0	0	0				0	0	0					1	0	0	0	0	1	0	0		0		0				0
D1013	1	2	2017	0	0		1		3	1	0	1	4	2	2	2	22	9	302	11	0	0				0	1	1	1	2017			0	1	0	0	0	1	0	0		0		6	Laryngomalacia			0
D1001	0	0	2018	0	0		0		1	1	1	1	4	1	0	0	0	0	0	0	0	0				0	0	0					0	0	0	1	0	1	0	1	0	0		0				0
D0053	0	5	2018	0	0		0		2	1	0	2	4	0	0	0	0	0	0	0	0	0				0	0	0					0	0	1	0	1	0		0		0		0				0
D0034	0	3	2017	1	0		0		0	1	1	3	0	1	0	0	0	0	0	0	0	0				0	1	1	1	2015	2014		1	0	0	0	0	1	0	0		0		0				0
D0003	0	0	2018	0	0		3	Javanese	2	1	1	2	1		0	0	0	0	0	0	0	0				0	0	0					0	1	0	1	1	1	1	1	0	0		0				0
D0014	0	1	2018	0	0		0		2	1	0	2	4	3	0	0	0	0	0	0	0	0				0	1	1	0				0	0	0	1	0	1	0	0		0		0				0
D0007	0	1	2018	1	0		0		1	1	0	2	4	1	0	0	0	0	0	0	0	0				0	0	0					0	1	0	0	0	0		1	0	0		1	Eczema			0
D0028	0	3	2017	0	0		0		2	1	0	3	1	0	0	0	0	0	0	0	0	0				0	1	0					0	0	0	0	1	0		0		0		0				0
D0013	0	1	2018	1	0		2		2	1	0	1	2	1	0	0	0	0	0	0	0	0				0	0	0					1	1	0	1	1	1	0	1	0	0		0				0
D0047	0	4	2017	1	0		0		1	1	1	2	1	0	0	0	0	0	0	0	0	0				0	0	0					0	1	0	0	0	1	0	1	0	0		0				0
D0046	0	4	2017	1	0		0		3	1	1	1	1	3	0	0	0	0	0	0	0	0				0	0	0					0	0	0	1	0	1	0	0		0		0				0
D1010	0	2	2017	1	0		0		2	1	1	3	1	3	0	0	0	0	0	0	0	0				0	0	0					1	1	0	1	0	0		0		0		0				0
G1029	1	3	2016	1	0		0		1	1	0		4	1	0	0	0	0	0	0	0	0				0	1	0					0	0	1	0	0	1	0	0		0		0				0
G1021	1	2	2017	1	0		0		2	1	0	2	4	2	1	1	17	6	0	0	0	0				0	0	0					1	0	0	0	0	1	0	0		0		0				0
G1004	1	0	2018	1	0		0		2	1	1	2	1	1	1	1	154	10	0	0	0	0				0	0	0					1	1	0	0	0	1	0	1	1	2	Norovirus	0				0
G1007	1	2	2016	1	0		0		2	1	0	1	4	0	1	1	586	6	0	0	0	0				0	0	0					0	1	0	0	0	1	0	1	0	0		0				0
G1038	1	4	2014	1	0		0		2	1	0	2	1	0	2	2	0	0	1277	9	0	0			2015	0	0	0					1	0	0	0	0	0		0		1		3				0
G1019	1	2	2016	0	0		0		1	1	0	3	1	0	1	1	536	5	0	0	0	0				0	0	0					1	1	0	0	0	0		0		0		0				0
G1046	1	4	2016	1	0		0		5	1	0	2	1	1	2	2	67	6	704	14	0	0				0	1	1	1				0	1	0	0	0	1	0	0		0		0				0
G1020	1	2	2016	0	0		0		0	1	1	1	4	1	1	1	190	6	0	0	0	0				0	0	0					1	1	0	1	1	1	0	0		0		1	Childhood asthma			0
G1033	1	3	2016	0	0		0		1	0	1	2	0	0	0	0	0	0	0	0	0	0				0	1	2	0	2018			1	0	0	0	0	1	0	0		0		0				0
G1034	1	3	2016	0	0		0		0	0	1	2	0	0	0	0	0	0	0	0	0	0				0	1	2	0	2018			1	0	0	0	0	1	0	0		0		6				0
G1018	1	2	2016	1	0		0		3	1	0	2	4	2	1	1	587	4	0	0	0	0				0	0	2	0	2018			0	1	0	0	0	1	0	0		0		0				0
G1039	1	4	2014	1	0		0		1	1	0	1	1	1	2	3	0	0	787	7	0	0			2016	0	1	1	1	2018			1	1	0	0	0	1	0	0		0		0				0
G1015	1	1	2017	0	0		0		2	1	0	2	1	1	0	0	0	0	0	0	0	0				1	0	0					1	1	0	0	0	1	0	0		0		0				0
G1032	1	3	2016	1	0		0		1	1	0	3	4	2	1	1	590	5	0	0	0	0				0	1	1	1	2015			1	0	0	0	0	1	0	0		1		0				0
G1013	1	1	2018	1	0		0		2	1	0	2	4	1	0	0	0	0	0	0	0	0				0	1	0					1	1	1	0	0	1	0	0		0		0				0
G1030	1	3	2016	1	0		0		5	1	0	3	4	0	1	1	0	7	0	0	0	0				0	1	0					0	1	0	0	0	0		0		0		0				0
G1042	1	4	2015	1	1		0		5	0	0	3	0	1	2	2	0	0	430	8	0	0			2014	1	0	1	1				1	0	0	0	0	0		0		1		0				0
G1008	1	1	2017	1	2	Chinese	0		2	1	1	2	1	1	2	2	273	7	397	6	0	0				0	0	0					0	1	0	0	0	1	0	0		0		0				0
G1012	1	1	2016	1	0		0		1	1	0	2	4	0	2	3	0	6	145	8	551	8				0	1	1	1	2016	2015		1	0	0	0	0	1	0	0		0		0				0
G0043	0	4	2016	0	0		0		5	1	1	1	1	3	0	0	0	0	0	0	0	0				0	0	0					0	0	0	1	1	1	0	0		0		3				0
G0003	0	0	2018	0	0		0		2	1	0	2	4	1	0	0	0	0	0	0	0	0				0	0	0					0	0	0	1	0	0		0		0		0				0
G0010	0	1	2018	1	0		0		1	1	1	3	1	0	0	0	0	0	0	0	0	0				0	1	1	0	2015			0	1	0	0	0	1	0	0		0		0				0
G0004	0	0	2018	0	0		0		2	1	0	1	4	1	0	0	0	0	0	0	0	0				0	0	0					0	1	0	0	0	1	0	0		0		0				0
G0063	0	5	2017	1	1		0		2	1	0	3	4		0	0	0	0	0	0	0	0				0	0	1	1	2018			0	1	0	0	0	0		0		0		3			Bufen	0
G0022	0	2	2018	0	0		0		5	1	1	4	4	1	0	0	0	0	0	0	0	0				0	1	1	1	2014			1	0	0	0	0	1	0	0		0		0				0
G0048	0	5	2012	1	0		0		2	1	0	3	0	1	0	0	0	0	0	0	0	0				0	1	1	0	2017			1	0	0	0	0	0		0		0		0				0
G0009	0	1	2018	0	0		0		0	0	1	2	3	1	0	0	0	0	0	0	0	0				0	1	1					0	0	0	0	1	1	0	0		0		1				1	Ventolin
G0059	0	5	2015	1	0		0		2	1	1	1	1	0	0	0	0	0	0	0	0	0				0	1	0					0	1	0	0	0	0		0		0		0				0
G1050	0	5	2015	1	0		0		2	1	0	2	4	1	0	0	0	0	0	0	0	0				0	2	1	0				0	1	0	0	0	0		1	0	0		0				0
G1028	0	2	2017	1	0		0		2	1	1	4	4	0	0	0	0	0	0	0	0	0				0	0	3					1	0	0	1	0	1	0	0		0		0				0
G1044	0	4	2016	1	0		0		1	1	0	1	4	1	0	0	0	0	0	0	0	0				0	1	2	1	2017			1	1	1	0	0	0		0		0		0				0
Q1065	1	5	2017	1	0		3	Arab	1	1	0	0	1	0	1	1	366	8	0	0	0	0				0	1	0					1	0	0	0	0	1	0	0		0		0				0
Q1044	1	3	2016	1	0		0		1	1	0	1	1	1	1	1	365	6	0	0	0	0				0	1	1	0	2018	2017		1	0	0	0	0	0		0		0		0				0
Q1026	1	2	2016	1	0		0		1	1	0	1	4	0	1	1	100	8	0	0	0	0				0	0	3	0	2013	2012		0	1	0	0	0	1	0	0		2	Kawasaki disease	0				0
Q1064	1	5	2012	0	0		0		2	1	1	3	1	1	1	1	1554	7	0	0	0	0				0	0	0					1	0	0	0	0	1	0	0		0		2				0
Q1015	1	2	2017	0	0		0		2	1	0	1	4	0	2	2	102	6	280	10	0	0				0	1	3	1	2018	2017	2016	1	1	0	0	0	1	0	1	1	1		0				0
Q1028	1	3	2017	1	0		0		1	1	0	1	4	0	2	3	0	10	230	13	415	9				0	1	1	0	2018	2017		1	1	0	0	0	1	0	1	1	1		0				0
Q1033	1	3	2014	1	0		0		0	1	0	3	1	2	2	3	726	7	841	10	984	8				0	0	1	1	2017			1	0	0	0	0	1	0	1	0	0		0				0
Q1007	1	1	2017	0	0		0		2	1	0	3	4	1	0	0	0	0	0	0	0	0				0	0	0					0	1	0	1	1	1	1	1	1	2	Pneumonia, viral infection	0				0
Q1051	1	4	2018	1	0		0		4	1	1	2	4	0	1	1	33	6	0	0	0	0				0	0	0					1	0	0	0	0	1	0	0		0		0				0
Q1055	1	4	2014	1	0		0		5	1		2	4	1	2	3	239	12	422	9	754	10				0	0	0					0	1	0	0	0	0		0		2	Influenza H2N7	0				0
Q0004	1	0	2018	0	0		0		1	1	0	2	1	1	2	2	0	0	0	0	0	0			2018	0	0	0					0	1	0	0	0	1	0	1	0	0		0				0
Q0003	1	0	2018	0	0		0		1	1	0	2	1		1	1	0	0	0	0	0	0			2018	0	0	0					0	1	0	0	0	1	0	1	0	0		0				0
Q0002	1	0	2018	0	0		0		5	1	1	2	3	0	1	1	60	12	0	0	0	0				0	0	0					0	1	0	0	0	1	0	0		0		6	Laryngomalacia			0
Q0010	0	1	2018	1	0		0		1	1	0	2	3	3	0	0	0	0	0	0	0	0				0	1	0					1	1	0	0	1	1	0	1	0	0		0				0
Q0030	0	4	2015	1	0		0		1	1	0	2	3	3	0	0	0	0	0	0	0	0				0	1	0					1	1	0	0	1	1	0	0		0		0				0
Q0040	0	5	2016	0	0		0		3	1	0	3	1	2	0	0	0	0	0	0	0	0				0	0	0					0	0	1	0	0	1	0	0		0		0				0
Q0001	0	0	2018	1	0		1		1	1	0	1	1	0	0	0	0	0	0	0	0	0				0	1	1	1	2018			1	0	0	0	0	1	0	1	0	0		0				0
Q0031	0	4	2015	1	0		0		1	1	0	2	1	0	0	0	0	0	0	0	0	0				0	0	0					1	0	0	0	0	0		0		0		0				0
Q0043	0	5	2014	1	2	Filipino	3	Filipino	0	1	0	2	4	1	0	0	0	0	0	0	0	0				0	1	0					0	1	1	0	0	0		0		0		4		Seafood, dory		0
Q0015	0	1	2017	1	2	Filipino	3	Filipino	1	1	0	3	4	1	0	0	0	0	0	0	0	0				0	1	0					0	1	1	0	0	0		0		0		4		Seafood, dory		0
Q0005	0	0	2018	0	0		0		3	1	1	2	1	1	0	0	0	0	0	0	0	0				0	0	0					1	1	1	0	0	1	0	0		0		0				0
Q0011	0	1	2018	1	0		0		1	1	0	1	1	1	0	0	0	0	0	0	0	0				0	0	0					1	1	0	0	1	1	0	1	0	0		0				0
Q0007	0	0	2017	0	0		0		1	1	1	2	4	1	0	0	0	0	0	0	0	0				0	0	0					1	1	1	0	0	1	0	1	0	2	Norovirus, ear infection	0				0
Q1050	0	4	2015	1	0		0		3	1	1	3	0	0	0	0	0	0	0	0	0	0				0	0	0					1	1	1	0	0	1	0	0		0		0				0
Q1001	0	0	2017	1	0		0		1	1	0	2	1	0	0	0	0	0	0	0	0	0				0	0	0					0	1	0	1	0	0		1	0	0		0				0
Q1010	0	1	2017	1	0		0		1	1	0	2	1	1	0	0	0	0	0	0	0	0				0	0	0					1	0	0	0	0	0		0		0		0				0
Q1031	0	3	2015	1	0		0		2	1	1	2	4	0	0	0	0	0	0	0	0	0				0	2	1	0	2012			1	1	0	1	1	0		0		1		0				0
Q0018	0	2	2017	1	0		0		2	1	0	1	4	0	0	0	0	0	0	0	0	0				0	0	0					1	1	1	0	0	1	0	0		0		0				0
M1027	1	4	2016	1	0		0		5	1	0	1	1	0	2	2	144	9	576	17	0	0				0	0	1	0	2018			1	0	0	0	0	1	0	0		0		0				0
M1026	1	4	2014	0	0		0		1	1	0	3	4	0	2	3	0	0	1222	6	1282	7			2017	0	1	1	1	2018			1	1	0	0	0	1	0	1	0	0		0				0
M1014	1	3	2016	0	0		0		1	1	0	3	1	2	2	2	411	7	597	7	0	0				0	1	1	1	2018			1	1	0	0	0	0		0		0		6	Beta thalassemia			0
M1017	1	3	2015	1	0		0		1	1	1	2	4	1	2	2	0	0	775	8	0	0			2016	0	0	1	0				0	1	0	0	0	0		1	0	0		4		Prawn, squid		0
M1005	1	2	2016	1	0		1		2	1	1	2	1	1	2	2	539	9	0	0	0	0			2018	0	0	0					1	0	0	0	0	1	0	0		0		0				0
M1025	1	4	2013	0	0		0		1	1	0	1	1	0	1	1	1509	9	0	0	0	0				0	1	1	0	2018			0	1	0	0	0	1	0	0		0		0				0
M1024	1	4	2015	1	0		0		1	1	0	2	1	1	2	2	448	7	0	0	0	0			2016	0	0	0					0	1	0	0	0	0		0		1		0				0
M1002	1	1	2017	1	0		2		1	1	0	1	1	2	1	1	259	11	0	0	0	0				0	0	0					0	0	0	1	0	1	0	0		0		0				0
M1009	1	2	2016	0	0		0		2	1	0	2	4	0	1	1	794	6	0	0	0	0				0	1	1	0	2018			1	1	0	0	0	1	0	0		0		0				0
M1016	1	3	2016	1	0		0		2	1	0	2	1	3	1	1	683	6	0	0	0	0				0	0	1	1	2015			1	1	0	0	0	0		0		0		0				0
M1023	1	4	2015	0	0		0		2	1	1	2	1	0	1	1	284	7	0	0	0	0				0	0	0					0	1	0	0	0	1	0	0		0		0				0
M0013	1	1	2018	1	0		0		2	1	0	3	3	0	1	1	0	8	0	0	0	0				0	1	1	0	2018			1	1	0	0	0	1	0	1	0	0		0				0
M0016	1	1	2018	1	0		0		2	0	1	2	1	0	1	1	0	0	0	0	0	0			2018	0	0	0					0	1	0	0	0	1	0	0		0		0				0
M0002	1	1	2018	1	0		0		1	1	0	1	1	0	1	1	0	0	0	0	0	0			2018	0	0	0					0	1	0	0	0	1	0	0		0		0				0
M0024	1	3	2015	1	0		0		2	1	0	3	1	1	2	2	205	8	813	7	0	0				0	0	1	0	2017	2016		0	1	0	0	0	1	0	0		0		0				0
M0015	1	1	2018	1	0		0		1	1	0	3	1	1	1	1	0	7	0	0	0	0				0	1	1	0	2018			1	1	0	0	1	0		0		0		0				0
M0033	0	5	2015	0	0		0		2	1	0	0	1	1	0	0	0	0	0	0	0	0				0	0	0					0	0	0	1	1	0		0		0		0				0
M0032	0	4	2015	1	0		0		2	1	0	2	3	0	0	0	0	0	0	0	0	0				0	0	1	0				1	0	0	1	0	0		0		2	Bronchopneumonia	0				0
M0012	0	1	2018	1	0		0		2	1	0	1	1	0	0	0	0	0	0	0	0	0				0	0	0					1	1	0	1	0	1	0	1	0	0		0				0
M0009	0	1	2018	0	0		0		3	1	1	2	4	0	0	0	0	0	0	0	0	0				0	0	0					0	1	0	0	0	1	0	1	0	0		0				0
M0020	0	3	2015	1	0		0		2	1	1	2	1	1	0	0	0	0	0	0	0	0				0	0	0					1	1	0	0	1	0		0		0		6	Sensitve skin & sensitive to insect bites; sensitive nose; often nose bleed			0
M0007	0	1	2018	0	0		1		2	0	0	2	4	1	0	0	0	0	0	0	0	0				0	0	0					0	0	0	0	0	0		0		0		0				0
M0037	0	5	2016	0	0		0		0	0	0	2	4	1	0	0	0	0	0	0	0	0				0	0	0					1	0	1	0	0	0		0		0		1				1	Asthma puffs
M0003	0	1	2018	0	0		0		2	1	0	3	4	1	0	0	0	0	0	0	0	0				0	0	0					1	1	0	0	0	1	0	1	0	0		0				0
M0029	0	4	2016	0	0		0		1	1	0	2	1	0	0	0	0	0	0	0	0	0				0	0	0					1	0	0	0	0	0		0		0		0				0
M0027	0	4	2013	0	0		0		1	1	0	1	1	2	0	0	0	0	0	0	0	0				0	0	0					0	1	0	0	0	0		0		1		0				0
M0030	0	4	2015	1	0		2		2	1	0	2	1	1	0	0	0	0	0	0	0	0				0	0	0					1	0	0	0	0	1	0	1	0	0		0				0
M0001	0	1	2017	0	0		3	Eurasian	5	1	1	2	4	0	0	0	0	0	0	0	0	0				0	0	0					1	1	0	0	0	1	0	1	0	0		0				0
M0031	0	4	2015	0	0		0		5	1	0	3	1	1	0	0	0	0	0	0	0	0				0	0	0					0	1	0	0	0	1	0	0		0		0				0
I1028	1	3	2016	1	0		0		1	1	0	4	4	1	0	0	0	0	0	0	0	0				0	0	1	1	2015			1	0	0	0	0	1	0	0		0		0				0
I1035	1	3	2016	1	0		0		3	1	0	3	1	0	1	1	463	4	0	0	0	0				0	0	0					0	1	0	0	0	1	0	0		0		0				0
I1034	1	3	2016	1	0		0		3	1	0	2	4	1	1	1	149	8	0	0	0	0				0	0	0					1	0	0	0	0	0		0		0		0				0
I1007	1	1	2018	1	0		0		1	1	1	2	4	0	0	0	0	0	0	0	0	0				0	0	0					1	0	0	0	0	1	0	0		0		0				0
I1008	1	1	2018	1	0		0		0	1	1	1	1	1	0	0	0	0	0	0	0	0				0	0	0					0	1	0	0	0	1	0	0		0		0				0
I1010	1	2	2017	0	0		3	Eurasian	1	1	0	1	2	0	2	2	139	7	0	0	0	0			2017	0	2	1	0	2017			0	1	0	0	0	0		0		0		0				0
I1023	1	3	2016	1	0		0		0	1	0	2	1	1	2	2	213	6	801	6	0	0				0	0	0					0	1	0	0	0	1	0	0		0		0				0
I1024	1	3	2016	0	0		0		2	1	1	3	0	1	2	4	0	0	0	0	0	0	801	7	2017 & 2016	0	1	3	1	2017			1	1	0	1	0	1	1	0		1		3				0
I1025	1	3	2016	0	0		0		0	0	1	1	1	1	0	0	0	0	0	0	0	0				0	1	2	0	2017			1	1	0	0	0	0		0		0		0				0
I1045	1	4	2016	0	0		0		2	1	0	1	1	1	0	0	0	0	0	0	0	0				0	1	2	0	2017			1	1	0	0	0	0		0		0		0				0
I1012	1	2	2017	1	0		0		2	1	0	2	1	0	1	1	369	10	0	0	0	0				0	1	1					1	0	0	0	0	1	0	0		0		3				1
I1001	1	1	2018	1	0		0		2	1	1	3	4	1	0	0	0	0	0	0	0	0				0	1	2	1	2018			1	1	0	0	0	1	0	0		0		0				0
I1036	1	3	2016	1	0		0		2	1	1	3	4	1	0	0	0	0	0	0	0	0				0	1	2	1	2018			1	1	0	0	0	0		0		0		6	Sensitive to mosquito bites (Swelling)			0
I1003	1	1	2017	0	0		0		1	1	0	2	1	1	2	2	258	6	366	4	0	0				0	1	1	0	2017			1	1	0	0	0	1	0	1	0	0		0				0
I1015	1	2	2016	1	0		0		0	0	0	3	1	1	1	1	263	8	0	0	0	0				0	1	0					1	1	0	1	0	1	0	0		0		0				0
I1013	1	2	2017	0	0		0		2	1	1	1	1	0	1	1	216	11	0	0	0	0				0	0	0					1	0	0	0	0	1	0	0		0		5			Amoxicillin	0
I1054	1	5	2016	1	0		0		1	1	0	1	1	1	2	2	0	0	582	14	0	0			2016	0	0	0					0	1	0	0	0	1	0	0		0		3				0
I1020	1	2	2017	1	0		0		2	1	0	2	1	0	1	1	0	0	0	0	0	0			2017	0	1	0					0	1	0	0	0	1	0	0		0		0				0
I1026	1	3	2016	0	0		0		2	1	0	1	4	0	1	1	168	5	0	0	0	0				0	1	0					0	1	0	0	0	1	0	0		0		0				0
I1019	1	2	2017	1	0		0		1	1	0	1	4	0	2	2	0	0	547	3	0	0			2017	0	1	3	0	2018	2016		1	0	0	0	0	1	0	0		1	Pneumonia	0				0
I1053	1	5	2016	0	0		0		2	1	0	1	1	0	1	1	0	0	0	0	0	0			2016	0	1	1	1	2018	2017		1	0	0	0	0	1	0	0		1		0				0
I1018	1	2	2016	0	0		0		2	1	0	2	4	0	2	4	0	0	0	0	0	0	746	4	2017 & 2016	0	1	0					0	1	0	0	0	1	0	0		1		3		Egg		0
I1047	1	4	2016	0	0		0		2	1	0	1	1	0	2	2	445	7	800	7	0	0				0	1	1					1	0	0	0	0	1	0	0		0		3				0
I1032	1	3	2016	0	0		0		3	1	1	1	4	1	2	4	104	7	213	6	613	7				0	0	0					1	0	0	0	0	0		0		0		0				0
I1022	1	3	2016	0	0		3	Eurasian	1	1	0	1	1	1	1	1	289	7	0	0	0	0				0	2	1	0	2017			0	1	0	0	0	0		0		0		0				0
I0072	0	5	2017	1	0		0		5	1	1	1	1	1	0	0	0	0	0	0	0	0				0	0	0					0	1	0	0	0	1	0	1	0	0		0				0
I0055	0	4	2017	1	0		0		0	0	0	1	4	1	0	0	0	0	0	0	0	0				0	1	0					0	1	0	0	0	1	0	0		0		0				0
I0017	0	1	2016	0	0		0		3	1	1	4	0	3	0	0	0	0	0	0	0	0				0	0	0					1	0	0	0	0	1	0	0		0		3				0
I0018	0	1	2017	0	0		0		1	1	0	2	4	0	0	0	0	0	0	0	0	0				0	0	0					1	1	1	1	1	0		0		0		0				0
I0061	0	4	2017	0	0		0		5	1	1	3	1	0	0	0	0	0	0	0	0	0				0	1	0					1	1	1	0	0	0		0		0		0				0
I0029	0	1	2018	0	0		1		2	1	1	1	4	0	0	0	0	0	0	0	0	0				0	0	0					0	0	0	0	0	1	0	0		0		0				0
I0024	0	1	2018	1	0		0		0	1	0	2	4	1	0	0	0	0	0	0	0	0				0	1	0					0	1	0	0	0	1	0	0		0		0				0
I0045	0	3	2017	0	0		0		3	1	1	2	4	0	0	0	0	0	0	0	0	0				0	0	1	0	2012			1	0	0	0	0	1	0	0		0		0				0
I0012	0	0	2018	1	0		0		2	1	0	2	1	0	0	0	0	0	0	0	0	0				0	0	0					0	1	0	0	0	0		0		0		0				0
I0043	0	3	2018	1	0		0		0	1	0	3	4	0	0	0	0	0	0	0	0	0				0	0	1	0	2008			0	1	0	0	0	1	0	1	0	0		0				0
I0052	0	4	2016	0	0		0		1	1	1	2	3	0	0	0	0	0	0	0	0	0				0	0	0					1	0	0	0	0	0		0		0		0				0
I0003	0	0	2018	0	0		0		2	1	0	3	1	1	0	0	0	0	0	0	0	0				0	1	1	1	2017			0	1	0	1	0	0		0		0		0				0
I0008	0	0	2018	1	0		0		1	1	0	3	1	0	0	0	0	0	0	0	0	0				0	0	0					0	1	0	1	1	1	0	0		0		0				0
I0050	0	3	2018	1	2	Chinese	0		0	0	0	3	4	1	0	0	0	0	0	0	0	0				0	0	0					0	0	0	0	0	1	0	0		0		0				0
I0031	0	1	2018	1	0		0		3	1	1	2	4	0	0	0	0	0	0	0	0	0				0	0	0					1	1	0	0	1	1	0	0		0		0				0
I0026	0	1	2018	1	0		0		1	1	0	1	4	0	0	0	0	0	0	0	0	0				0	1	1	0	2016			0	1	0	0	0	1	0	0		0		0				0
I0033	0	2	2017	0	0		0		1	0	0	2	0	0	0	0	0	0	0	0	0	0				0	0	0					0	1	0	1	0	1	0	0		0		0				0
I0054	0	4	2016	1	0		0		2	0	0	1	1	0	0	0	0	0	0	0	0	0				0	1	1	1	2018			0	1	0	0	0	1	0	0		0		0				0
I0004	0	0	2018	1	0		0		5	1	0	2	4	0	0	0	0	0	0	0	0	0				0	1	1	0	2018			0	1	0	0	0	1	0	0		0		3		Milk & egg		0
K1002	1	1	2017	0	0		1		2	1	0	1	1	1	2	2	91	12	0	0	0	0				0	3	1	1	2017			1	0	0	0	0	1	0	0		0		0				0
K1008	1	2	2017	1	0		0		2	1	0	0	1	1	2	2	29	6	336	5	0	0				0	0	0					1	0	0	0	0	0		0		0		0				0
K1010	1	2	2016	0	0		0		1	1	1	1	4	0	1	1	0	11	0	0	0	0				0	0	0					0	1	0	0	0	1	0	0		0		2				0
K1009	1	2	2016	0	0		2		2	1	0	3	1	0	1	1	0	7	0	0	0	0				0	0	1	1	2013			0	1	0	0	0	0		0		0		3				0
K1018	1	4	2017	1	0		0		1	1	1	0	4	0	2	2	183	9	545	7	0	0				0	0	1	0	2018			1	0	0	0	0	0		0		0		0				0
K1001	1	0	2017	0	0		2		2	1	1	2	1	1	2	2	16	8	221	11	0	0				0	0	1	0	2018	2017	2016	0	1	0	0	0	1	1	0		1		6	Ventricular septal defect (VSD)-Hole in a heart			1	Frusemide (about 3 months)
K1015	1	3	2017	0	0		0		2	1	0	1	1	0	2	2	280	6	412	6	0	0				0	0	1	1	2011			1	0	0	1	0	0		0		1		0				0
K1017	1	3	2017	0	0		0		3	0	0	3	0	0	1	1	0	6	0	0	0	0				0	0	0					1	0	0	0	0	1	0	0		1		0				0
K1005	1	2	2017	0	0		0		2	1	0	3	1	2	1	1	124	7	0	0	0	0				0	0	0					0	1	0	0	0	1	0	1	0	0		0				0
K1014	1	2	2017	0	0		0		2	1	0	3	1	2	1	1	91	7	0	0	0	0				0	0	0					1	0	0	0	0	1	0	0		0		6	Left hydronephrosis			0
K1006	1	2	2017	0	0		0		3	1	0	1	1	0	1	1	185	7	0	0	0	0				0	1	1	0	2017			0	1	0	0	0	1	0	0		0		0				0
K0010	1	1	2017	0	0		0		1	1	0	2	4	0	2	2	0	0	0	0	0	0			2017	0	0	0					0	1	0	0	0	1	0	0		0		0				0
K0015	1	1	2017	0	0		0		2	1	0	1	4	0	0	0	0	0	0	0	0	0				0	0	0					0	1	0	0	0	1	0	0		2	Viral meningitis	6	Sensitive airways			0
K0021	1	1	2018	1	0		0		3	1	0	1	1	1	1	1	0	0	0	0	0	0			2018	0	0	0					0	1	0	0	0	0		0		0		0				0
K0034	1	0	2018	0	0		1		1	1	0	1	1	0	1	1	0	0	0	0	0	0			2018	0	3	1		2018			1	0	0	0	0	0		0		0		0				0
K0047	1	2	2018	0	0		0			0	1	2	4	3	1	1	0	0	0	0	0	0			2016	0	1	1	0	2016			0	0	0	0	1	0		0		0		0				0
K0053	1	3	2017	1	0		0		5	1	0	0	1	1	1	1	0	0	0	0	0	0			2017	0	0	1	1	2017			0	1	0	0	0	1	0	0		0		0				0
K0066	1	4	2017	1	0		1		1	1	0	1	1	0	1	1	275	10	0	0	0	0				0	3	1	0	2017			1	0	0	1	0	1	0	0		0		0				0
K1016	1	3	2017	0	0		0		1	1	0	3	1	2	0	0	0	0	0	0	0	0				0	2	1	1	2018			1	0	0	0	0	1	0	0		0		1				0
K0076	0	5	2017	1	0		1		0	1	0	2	1	1	0	0	0	0	0	0	0	0				0	0	0					1	1	0	0	0	0		0		0		0				0
K0061	0	4	2017	1	0		0		1	1	0	2	1	2	0	0	0	0	0	0	0	0				0	2	1	1	2018			1	0	0	0	0	0		0		0		2				0
K0071	0	4	2017	1	0		0		2	0	0	2	1	1	0	0	0	0	0	0	0	0				0	0	0					0	1	0	0	1	1	0	0		0		0				0
K0064	0	4	2017	0	0		1		0	1	0	1	1	0	0	0	0	0	0	0	0	0				0	0	0					0	1	0	0	0	0		0		0		0				0
K0005	0	0	2018	1	0		1		2	1	0	3	1	1	0	0	0	0	0	0	0	0				0	0	0					1	0	0	0	0	1	0	0		0		0				0
K0055	0	3	2017	1	0		0		1	1	0	3	0	1	0	0	0	0	0	0	0	0				0	1	0					0	1	0	0	0	1	0	0		0		0				0
K0037	0	2	2017	0	0		1		4	1		1	1	0	0	0	0	0	0	0	0	0				0	0	0					1	0	0	0	1	1	0	0		0		0				0
K0001	0	0	2018	1	0		0		1	1	1	3	4	1	0	0	0	0	0	0	0	0				0	0	0					0	1	0	1	1	1	0	0		0		4		Cow's milk		0
K0033	0	1	2018	0	0		1		2	1	1	3	1	1	0	0	0	0	0	0	0	0				0	0	0					0	0	0	0	0	1	0	0		0		4		Egg		0
K0051	0	3	2017	0	0		0		2	1	1	1	1	0	0	0	0	0	0	0	0	0				0	0	0					1	0	0	1	0	1	0	1	0	0		0				0
K0002	0	0	2018	1	0		0		1	0	1	3	1	1	0	0	0	0	0	0	0	0				0	1	0					1	0	0	1	1	1	0	0		0		0				0
K0054	0	3	2017	0	0		1		2	1	1	1	1	0	0	0	0	0	0	0	0	0				0	0	0					1	0	0	1	0	0		0		0		0				0
K0057	0	3	2017	0	0		0		2	1	0	2	1	1	0	0	0	0	0	0	0	0				0	1	0					1	0	0	0	0	1	0	0		0		0				0
K0052	0	3	2017	1	0		0		2	1	0	2	4	1	0	0	0	0	0	0	0	0				0	0	1	0	2012			0	1	0	0	0	1	0	0		0		0				0
K0049	0	3	2017	0	0		0		1	1	1	1	1	1	0	0	0	0	0	0	0	0				0	0	0					1	0	0	0	0	1	0	0		0		0				0
K0048	0	3	2017	0	0		1		1	1	0	1	1	3	0	0	0	0	0	0	0	0				0	0	0					0	1	0	0	0	1	0	0		1		0				0
K0023	0	1	2018	1	0		0		2	1	0	2	1	1	0	0	0	0	0	0	0	0				0	0	0					1	1	0	1	1	1	0	1	0	0		0				0
K0009	0	1	2017	0	0		1		2	1	0	1	4	1	0	0	0	0	0	0	0	0				0	2	0					0	0	0	0	0	1	0	1	0	0		0				0
K0007	0	0	2018	0	0		0		0	1	0	4	0	1	0	0	0	0	0	0	0	0				0	1	0					0	1	0	0	0	1	0	0		0		0				0
K0039	0	2	2017	0	0		0		1	1	0	1	0	0	0	0	0	0	0	0	0	0				0	0	0					0	1	0	0	0	1	0	0		0		0				0
K0040	0	2	2018	0	0		0		2	1	0	2	4	1	0	0	0	0	0	0	0	0				0	0	0					0	1	0	0	0	1	0	0		0		0				0
K0004	0	0	2018	1	0		0		1	1	1	1	1	0	0	0	0	0	0	0	0	0				0	0	0					0	1	0	0	0	1	0	0		0		0				0
K0029	0	1	2018	0	0		0		3	0	1	1	1	3	0	0	0	0	0	0	0	0				0	0	0					1	1	1	0	0	1	0	1	0	0		3				0
K0003	0	0	2018	0	0		1		3	1	0	2	3		0	0	0	0	0	0	0	0				0	2	0					0	0	0	0	0	1	0	0		0		0				0
K0045	0	2	2017	1	0		0		0	1	1	2	1	1	0	0	0	0	0	0	0	0				0	0	0					0	1	0	0	0	1	0	0		0		0				0
K0050	0	3	2017	1	0		1		1	1	0	1	1	0	0	0	0	0	0	0	0	0				0	3	1	2	2018	2017		1	0	0	1	0	1	0	0		0		0				0
K0012	0	1	2017	0	0		0		1	1	0	2	4	0	0	0	0	0	0	0	0	0				0	0	0					1	1	0	1	0	1	0	0		0		0				0
K0025	0	1	2018	0	0		0		2	1	0	2	4	0	0	0	0	0	0	0	0	0				0	0	0					0	1	0	0	0	1	0	0		1		0				0
K1011	0	2	2017	0	0		0		5	1	1	2	1	1	0	0	0	0	0	0	0	0				0	0	0					1	0	0	1	0	1	0	0		0		0				0
K1023	0	4	2017	1	0		0		1	1	1	2	4	0	0	0	0	0	0	0	0	0				0	0	1					0	0	1	0	0	0		0		0		0				0
H1016	1	3	2017	1	0		1		1	1	1	2	0	1	1	1	511	8	0	0	0	0				0	0	0					1	0	0	1	0	0		0		0		0				0
H1017	1	3	2017	0	0		0		5	1	0	1	4	0	2	3	0	0	0	0	246	7			2017 & 2015	0	0	1	1	2018	2017		0	1	0	0	0	1	0	0		0		0				0
H1008	1	2	2018	0	0		0		3	1	0	2	0	3	1	1	77	8	0	0	0	0				0	0	0					1	0	0	1	0	1	0	1	0	0		0				0
H1012	1	2	2017	0	0		0		3	1	1	2	4	0	2	2	247	6	501	6	0	0				0	0	0					1	0	0	0	0	0		0		0		0				0
H1004	1	2	2017	1	0		1		2	1	0	2	2	0	1	1	244	9	0	0	0	0				0	1	1	0	2018			0	1	0	0	1	1	0	1	1	0		6	Febrile seizure			0
H1001	1	0	2017	0	0		0		2	1	1	2	4	0	1	1	264	6	0	0	0	0				0	1	1	1	2017			0	1	1	0	0	1	1	0		0		0				0
H0013	1	0	2018	0	0		1		2	1	0	2	1	0	1	1	0	0	0	0	0	0			2018	0	1	1	1	2018			0	1	0	0	0	1	0	1	0	0		6	Lactose intolerance			0
H0017	1	0	2018	0	0		1		3	1	1	1	4	0	1	1	0	6	0	0	0	0				0	0	0					1	0	0	0	0	1	0	0		0		0				0
H0028	1	0	2018	0	0		0		5	1	0	2	4	1	1	1	0	0	0	0	0	0			2018	0	0	0					1	0	0	0	0	0		0		0		3				0
H0045	1	2	2018	1	0		0		2	1	1	3	1	2	2	2	0	0	0	0	0	0			2018 & 2017	0	0	0					0	0	0	1	0	1	0	1	0	2	Baby measles (Roseola infantum)	0				0
H0051	1	2	2018	0	0		1		1	1	1	1	4	1	2	2	0	0	0	0	0	0			2017 & 2016	0	0	0					1	0	0	0	0	1	0	0		0		0				0
H0053	1	2	2018	1	0		0		1	1	1	2	0	0	1	1	0	0	0	0	0	0			2017	0	0	1	0	2017			1	0	0	1	0	1	0	0		0		0				0
H0090	1	5	2017	0	0		0		2	1	1	0	2	0	1	1	0	0	0	0	0	0			2016	1	1	1	1	2016			0	0	1	0	0	0		0		0		0				0
H0046	1	2	2018	0	0		0		1	1	0	3	4	1	1	1	0	0	0	0	0	0			2016	0	0	0					0	0	0	1	0	1	0	0		0		0				0
H0069	1	3	2017	1	0		0		3	1	1	2	4	0	1	1	0	0	0	0	0	0			2017	0	1	1	0	2018			0	1	1	0	0	1	0	0		0		0				0
H0070	1	4	2017	0	0		0		1	1	1	1	4	1	1	1	0	0	0	0	0	0			2017	0	0	0					0	1	0	0	0	1	0	0		0		4	Dust mites	Egg		0
H0052	1	2	2017	1	0		0		2	1	1	1	1	0	1	1	0	0	0	0	0	0			2016	1	1	1	0	2016			0	0	1	0	0	0		0		0		0				0
H0048	1	2	2017	0	0		0		2	1	0	1	4	0	1	1	0	0	0	0	0	0			2017	0	0	0					1	0	0	0	1	1	0	1	0	0		3		Wheat, nuts, egg, milk, brinjal family		0
H0049	0	2	2018	0	0		0		5	1	0	2	1	1	0	0	0	0	0	0	0	0				0	0	0					1	0	0	1	0	1	0	0		2	Jejunal atresia at birth	0				0
H0083	0	5	2017	1	0		0		1	1	1	4	4	1	0	0	0	0	0	0	0	0				0	0	1	1	2008			1	1	0	0	0	1	0	0		0		0				0
H0077	0	4	2017	0	0		0		1	1	0	2	1	0	0	0	0	0	0	0	0	0				0	0	0					0	0	0	1	0	0		0		0		0				0
H0076	0	4	2017	0	0		1		3	1	1	1	1	2	0	0	0	0	0	0	0	0				0	0	0					0	0	0	0	0	1	0	0		0		0				0
H0064	0	3	2017	1	0		1		0	1	0	1	1	1	0	0	0	0	0	0	0	0				0	1	0					0	0	0	1	0	0		0		1		0				0
H0057	0	3	2017	0	0		0		2	1	0	2	4	1	0	0	0	0	0	0	0	0				0	2	1	1	2012			1	0	0	0	0	0		0		0		0				0
H0050	0	2	2017	0	0		0		1	1	0	3	1	0	0	0	0	0	0	0	0	0				0	0	0					0	0	0	0	0	1	0	0		0		3				0
H0002	0	0	2017	1	0		0		1	1	0	3	4	0	0	0	0	0	0	0	0	0				0	0	0					1	0	0	1	0	1	0	0		0		0				0
H0022	0	1	2018	1	0		0		2	1	0	1	4	1	0	0	0	0	0	0	0	0				0	0	0					0	0	0	0	1	1	0	0		0		0				0
H0014	0	1	2018	0	0		0		1	0	0	1	4	0	0	0	0	0	0	0	0	0				0	0	0					0	1	0	0	0	1	0	0		0		3				0
H0018	0	1	2018	0	0		0		2	1	1	1	4	1	0	0	0	0	0	0	0	0				0	0	0					1	0	0	0	0	1	0	0		0		3				0
H0029	0	1	2018	0	0		0		1	0	0	1	1	1	0	0	0	0	0	0	0	0				0	0	0					1	0	0	0	0	0		0		0		0				0
H0031	0	1	2017	0	0		0		2	1	1	2	1	0	0	0	0	0	0	0	0	0				0	0	0					1	1	0	1	1	1	0	0		0		0				0
H0020	0	0	2018	0	0		0		2	1	0	2	4	1	0	0	0	0	0	0	0	0				0	2	1	1	2013			1	0	0	0	0	1	0	0		0		0				0
H0015	0	1	2018	0	0		1		1	1	1	1	1	0	0	0	0	0	0	0	0	0				0	0	0					1	0	0	1	0	0		0		0		0				0
H0032	0	1	2018	0	0		0		2	1	0	3	1	1	0	0	0	0	0	0	0	0				0	1	0					1	1	0	1	1	1	0	1	0	0		0				0
H0085	0	5	2017	1	0		0		1	1	0	0	1	1	0	0	0	0	0	0	0	0				0	0	0					0	0	0	0	1	0		1	0	0		0				0
H0012	0	0	2018	1	0		0		1	1	0	1	1	1	0	0	0	0	0	0	0	0				0	0	0					0	0	0	0	0	0		0		0		0				0
H0041	0	2	2017	0	0		1		1	0	1	2	2	1	0	0	0	0	0	0	0	0				0	0	0					1	1	0	0	0	1	0	0		1		0				0
H0043	0	2	2018	1	0		0		1	1	0	3	2	0	0	0	0	0	0	0	0	0				0	0	0					0	0	0	1	0	1	0	0		0		0				0
H0042	0	2	2018	0	0		0		1	1	0	1	1	0	0	0	0	0	0	0	0	0				0	1	0					0	1	0	0	0	0		0		1		3				0
H0011	0	0	2018	1	0		0		2	1	0	1	4	0	0	0	0	0	0	0	0	0				0	1	0					0	1	0	0	0	0		0		1		3				0
H0010	0	0	2018	0	0		0		2	1	1	1	1	1	0	0	0	0	0	0	0	0				0	0	0					1	1	1	1	1	1	0	0		0		0				0
H0075	0	4	2018	1	0		1		2	1	1	2	2	2	0	0	0	0	0	0	0	0				0	1	0					1	1	0	1	1	0		0		0		0				0
H0074	0	4	2018	1	0		3	Javanese	1	0	1	1	4	0	0	0	0	0	0	0	0	0				0	0	0					1	0	0	1	1	0		0		0		6	Febrile seizure			0
H0009	0	0	2018	0	0		0		1	1	0	1	1	1	0	0	0	0	0	0	0	0				0	0	0					0	1	0	1	0	1	0	0		0		0				0
H0008	0	0	2018	1	0		1		2	1	0	1	3	0	0	0	0	0	0	0	0	0				0	0	0					0	1	0	0	0	1	0	0		0		0				0
H0007	0	0	2018	0	0		0		2	1	0	3	1	0	0	0	0	0	0	0	0	0				0	0	0					1	1	0	0	0	0		0		0		3				0
H0006	0	0	2018	1	0		0		2	1	0	3	1	2	0	0	0	0	0	0	0	0				0	0	0					0	1	1	1	0	1	0	0		0		0				0
H0005	0	0	2018	0	0		0		2	1	1	3	1	0	0	0	0	0	0	0	0	0				0	0	0					0	1	0	1	1	1	0	0		0		3				0
H0004	0	0	2017	0	0		3	Chindian	0	1	1	2	1	1	0	0	0	0	0	0	0	0				0	0	0					1	0	0	1	1	1	0	0		0		0				0
H0023	0	1	2018	0	0		0		1	1	0	2	4	0	0	0	0	0	0	0	0	0				0	0	0					1	1	0	0	1	1	0	0		2	Pneumonia	0				0
H0033	0	1	2018	0	0		0		3	1	0	3	1	1	0	0	0	0	0	0	0	0				0	1	0					1	1	0	1	1	1	0	1	0	0		0				0
H1005	0	2	2017	1	0		0		1	1	0	2	1	0	0	0	0	0	0	0	0	0				0	0	0					0	0	0	1	0	0		0		0		3				0
T1003	1	0	2017	1	0		0		2	1	0	2	1	0	1	1	192	4	0	0	0	0				0	0	0					1	1	0	1	1	1	0	0		0		3				0
T1012	1	1	2017	1	0		0		1	1	1	2	4	0	1	1	71	5	0	0	0	0				0	1	1	1	2018	2017		1	0	0	0	0	0		0		0		0				0
T1006	1	1	2018	0	0		0		2	1	1	3	4	2	2	2	10	8	100	7	0	0				0	1	1	0	2018			0	1	0	0	0	1	0	0		0		0				0
T1015	1	1	2018	0	0		0		1	1	0	3	1	1	2	2	15	6	205	6	0	0				0	0	0					1	1	0	0	0	1	0	1	0	0		0				0
T1016	1	1	2018	0	0		0		2	1	1	1	4	0	1	1	200	6	0	0	0	0				0	0	0					0	0	0	1	0	1	0	0		0		0				0
T1019	1	1	2018	0	0		0		3	1	1	3	4	0	1	1	103	6	0	0	0	0				0	0	0					1	0	0	0	0	1	0	1	0	0		3		Cashew nut & pistachio		0
T1009	1	1	2018	1	0		0		1	0	1	1	4	0	1	1	201	7	0	0	0	0				0	1	1	0	2015			1	0	0	0	0	1	0	0		0		0				0
T1027	1	2	2016	1	0		3	Sino-Kadazan	3	1	0	2	3	1	2	3	0	0	0	0	233	6			2016	0	0	1	1	2013			1	0	0	1	0	1	0	0		0		0				0
T1025	1	2	2017	1	0		0		3	1	1	0	4	3	1	1	179	4	0	0	0	0				0	0	0					1	0	0	0	0	1	0	1	0	0		3				0
T1029	1	2	2017	0	0		0		2	1	0	1	4	1	2	2	306	2	537	5	0	0				0	0	0					0	1	0	0	0	1	0	0		0		3				0
T1028	1	2	2017	0	0		0		1	1	1	3	1	1	2	2	0	0	0	10	0	0			2016	0	0	0					0	1	0	0	0	1	0	0		0		0				0
T1051	1	2	2018	0	0		3	Chindian	2	0	0	2	4	1	1	1	48	13	0	0	0	0				0	0	0					1	0	0	0	0	0		0		0		0				0
T1050	1	2	2018	0	0		0		2	1	1	2	1	1	2	2	83	12	203	9	0	0				0	0	0					0	1	0	1	0	1	0	0		0		0				0
T1047	1	2	2018	0	0		1		2	1	1	1	4	0	1	1	84	9	0	0	0	0				0	0	0					0	0	0	0	1	1	0	0		0		0				0
T1073	1	4	2016	0	0		0		2	1	1	2	4	0	1	1	577	9	0	0	0	0				0	1	0					1	0	0	0	0	1	0	0		0		0				0
T1070	1	4	2016	0	0		0		2	1	1	2	1	2	2	2	562	6	624	6	0	0				0	1	3	0	2018			0	1	0	0	0	0		1	0	0		0				0
T1069	1	4	2017	0	0		1		3	1	1	3	1	0	2	2	0	0	508	6	0	0			2017	0	0	0					1	0	0	0	0	1	0	0		0		0				0
T1066	1	4	2017	1	0		1		3	1	0	2	4	1	1	1	373	7	0	0	0	0				0	0	0					0	1	0	0	0	1	0	0		1		0				0
T1052	1	3	2016	1	0		1		5	1	0	0	1	2	1	1	456	5	0	0	0	0				0	1	1	0	2018			1	0	0	0	0	1	0	1	0	0		0				0
T1056	1	2	2016	1	0		0		2	1	0	1	4	1	1	1	597	6	0	0	0	0				0	0	0					1	1	0	1	0	1	0	0		0		0				0
T1055	1	3	2017	0	0		1		3	1	1	2	4	3	1	1	124	6	0	0	0	0				0	0	0					1	0	0	0	0	0		0		0		0				0
T1065	1	3	2018	1	0		0		1	1	1	2	1	0	2	2	39	6	104	4	0	0				0	0	0					1	0	0	0	0	1	0	0		2	Bronchitis	6	Asthmatic bronchitis cough			0
T1062	1	3	2017	0	0		0		2	1	0	1	4	1	1	1	130	9	0	0	0	0				0	0	0					1	0	0	0	0	1	0	0		0		0				0
T1031	1	2	2017	1	0		0		0	1	1	2	1	0	2	2	332	7	0	0	0	0				0	0	0					1	1	0	0	0	1	0	0		0		6	Thalassemia alpha trait			0
T0138	1	3	2017	1	0		0		2	1	1	2	1	0	0	0	0	0	0	0	0	0				0	0	2	0	2018			0	1	0	0	0	1	0	0		0		0				0
T0129	1	3	2018	1	0		1		5	1	0	0	2	0	1	1	0	0	0	0	0	0			2016	0	0	0					0	0	0	0	1	1	0	0		0		3				0
T0131	1	3	2016	0	0		0		2	1	0	3	4	0	1	1	0	0	0	0	0	0			2016	0	0	0					1	0	0	0	0	0		0		0		0				0
T0096	1	3	2016	0	0		0		0	0	1	1	1	1	2	3	0	7	0	6	0	6				0	1	1	1	2016			0	1	0	0	0	1	0	0		0		6	Hyperreactivity airway			0
T0095	1	3	2016	1	0		0		0	0	1	1	1	1	2	2	0	9	0	8	0	0				0	1	1	0	2016			0	1	0	0	0	0		0		0		0				0
T0123	1	3	2017	1	0		0		2	1	1	1	4	0	2	2	0	0	0	0	0	0			2017 & 2015	0	1	3	1	2018	2017		1	0	0	0	0	0		0		0		0				0
T0118	1	3	2017	0	0		0		2	1	1	1	4	1	1	1	428	6	0	0	0	0				0	1	1	1	2017			0	0	0	0	1	1	0	0		0		3				0
T0103	1	3	2017	1	0		1		2	1	0	1	4	1	1	1	0	0	0	0	0	0			2016	0	0	0					1	0	0	0	0	1	0	0		0		1				0
T0151	1	4	2017	1	0		0		2	1	1	2	4	0	1	1	0	0	0	0	0	0			2014	0	0	2	1	2018			0	1	0	0	0	1	0	0		0		0				0
T0089	1	2	2018	0	0		3	Burmese	2	1	0	0	1	0	1	1	0	0	0	0	0	0			2017	0	0	0					0	0	0	1	0	1	0	0		0		0				0
T0092	1	2	2018	0	0		0		1	1	1	2	4	1	2	2	0	0	0	0	0	0			2016	0	0	1		2016			1	1	1	1	1	1	0	0		0		0				0
T0072	1	2	2017	1	0		0		2	1	1	0	1	1	0	0	0	0	0	0	0	0				0	0	0					0	0	0	0	1	1	0	0		0		0				0
T0065	1	2	2017	1	0		0		1	1	0	2	3	1	1	1	160	9	0	0	0	0				0	1	0					0	1	0	0	0	1	0	0		0		0				0
T0068	1	2	2017	0	0		3	Eurasian	3	1	0	2	4	0	2	2	101	8	0	0	0	0			2017	0	0	0					1	0	0	0	0	0		0		0		0				1	Constipation
T0045	1	2	2017	0	0		0		1	1	0	2	1	1	0	0	0	0	0	0	0	0				0	0	0					0	1	0	0	0	1	0	0		0		3				0
T0050	1	2	2017	1	0		0		1	1	0	2	1	1	1	1	0	0	0	0	0	0			2017	0	0	0					0	0	0	0	1	1	0	0		0		0				0
T0054	1	2	2016	0	0		0		5	1	1	3	1	1	1	1	0	0	0	0	0	0			2017	0	0	2	1	2018			0	1	0	0	0	1	0	0		0		0				0
T0056	1	2	2016	0	0		1		3	1	0	2	4	1	1	1	0	0	0	0	0	0			2016	0	1	0					1	0	0	0	0	1	0	0		0		3				0
T0048	1	2	2016	0	0		0		1	1	1	3	1	0	1	1	683	7	0	0	0	0				0	2	1	2	2018			1	0	0	0	0	1	0	0		0		3				0
T0034	1	1	2018	0	0		0		1	1		2	1	1	1	1	0	0	0	0	0	0			2017	0	1	0					1	0	0	0	0	1	0	0		1		0				0
T0041	1	1	2018	1	0		0		1	1	1	2	1	1	1	1	0	0	0	0	0	0			2017	1	1	1	0	2018			0	0	0	0	1	1	0	1	0	0		0				0
T0023	1	1	2018	1	0		0		2	1	1	1	3	0	1	1	0	0	0	0	0	0			2017	0	1	1	0	2017			0	1	0	0	0	0		0		0		0				0
T0024	1	1	2018	0	0		2		2	1	1	2	2	1	1	1	0	0	0	0	0	0			2017	0	0	0					0	1	1	0	0	1	0	0		0		0				0
T0025	1	1	2018	0	0		0		2	1	1	4	0	0	1	1	0	0	0	0	0	0			2017	0	1	1	0	2015			0	1	0	1	0	1	0	0		0		2				0
T0011	0	0	2018	0	0		0		5	1	1	3	1	2	0	0	0	0	0	0	0	0				0	0	0					0	1	0	1	0	1	0	0		0		0				0
T0013	0	0	2018	1	0		3	Newar	1	1	1	2	2	0	0	0	0	0	0	0	0	0				0	1	0					0	1	0	0	0	1	0	0		0		0				0
T0010	0	0	2018	0	0		0		3	1	1	3	4	0	0	0	0	0	0	0	0	0				0	0	0					0	1	0	1	1	1	0	0		0		0				0
T0009	0	0	2018	1	0		0		2	1	1	2	1	0	0	0	0	0	0	0	0	0				0	0	0					0	1	0	1	1	1	0	1	0	0		0				0
T0005	0	0	2018	1	0		0		1	1	0	2	1	1	0	0	0	0	0	0	0	0				0	0	3	0	2014			0	1	0	0	0	1	0	0		0		0				0
T0003	0	0	2018	1	0		0		2	1	0	1	1	1	0	0	0	0	0	0	0	0				0	1	0					1	0	0	0	0	1	0	0		0		0				0
T0018	0	1	2017	0	0		0		2	1	0	2	0	1	0	0	0	0	0	0	0	0				0	0	0					1	1	0	0	0	1	0	0		0		0				0
T0063	0	1	2018	1	0		0		1	1	1	2	4	0	0	0	0	0	0	0	0	0				0	1	1	0	2018			1	0	0	0	0	1	0	0		0		0				0
T0022	0	1	2017	1	0		1		1	1	0	2	4	0	0	0	0	0	0	0	0	0				0	1	0					0	0	0	1	0	0		0		0		0				0
T0016	0	1	2018	1	0		0		2	1	0	1	1	1	0	0	0	0	0	0	0	0				0	0	0					1	0	0	0	0	0		0		0		0				0
T0038	0	1	2018	0	0		0		2	1	1	3	1	0	0	0	0	0	0	0	0	0				0	0	1	0	2014			1	0	0	0	0	1	0	0		0		0				0
T0031	0	1	2017	0	0		2		1	0	1	2	3	0	0	0	0	0	0	0	0	0				0	0	0					0	1	0	0	0	1	0	0		2	Bronchiolitis	6	Hydrocele			0
T0055	0	2	2018	0	0		1			1	0	3	1	0	0	0	0	0	0	0	0	0				0	1	1	1	2015			1	0	0	0	0	1	0	0		0		0				0
T0062	0	2	2018	1	0		0		1	1	0	2	4	1	0	0	0	0	0	0	0	0				0	0	0					1	0	0	1	0	1	0	0		0		0				0
T0083	0	2	2018	1	0		0		3	1	1	2	0	1	0	0	0	0	0	0	0	0				0	2	0					0	0	0	1	1	1	0	0		0		0				0
T0077	0	2	2017	1	0		0		0	1	1	1	1	1	0	0	0	0	0	0	0	0				0	0	0					1	1	0	0	1	1	0	0		0		4		Egg		0
T0087	0	2	2018	1	0		0		2	1	0	2	1	0	0	0	0	0	0	0	0	0				0	0	0					0	0	0	1	1	1	0	0		0		6	Henoch-Schonlein purpura (HSP)			0
T0173	0	4	2016	1	0		0		2	1	1	2	1	1	0	0	0	0	0	0	0	0				0	0	0					1	0	1	0	0	0		0		0		0				0
T0172	0	4	2017	1	0		0		1	1	0	2	4	1	0	0	0	0	0	0	0	0				0	1	1	0				0	0	0	1	0	0		0		0		0				0
T0146	0	4	2016	0	0		0		2	1	1	1	1	3	0	0	0	0	0	0	0	0				0	0	0					1	0	0	1	0	1	0	0		2	UTI	1				0
T0157	0	4	2016	0	0		3	Sikh	2	1	0	1	1	0	0	0	0	0	0	0	0	0				0	0	0					1	0	0	1	1	1	0	0		1		0				0
T0158	0	4	2017	0	0		1		2	1	0	0	1	1	0	0	0	0	0	0	0	0				0	1	0					1	0	1	0	1	1	0	0		0		0				0
T0149	0	4	2017	0	0		0		2	1	0	2	4	0	0	0	0	0	0	0	0	0				0	0	0					1	0	0	0	0	0		0		0		0				0
T0145	0	4	2016	1	0		0		1	1	1	3	4	2	0	0	0	0	0	0	0	0				0	0	1	0	2010			1	1	0	1	0	0		0		0		0				0
T0109	0	3	2016	0	0		0		1	1	0	1	1	1	0	0	0	0	0	0	0	0				0	1	0					1	0	0	0	1	0		0		0		0				0
T0094	0	3	2017	1	0		3	Javanese	2	1	1	1	2	0	0	0	0	0	0	0	0	0				0	1	0					0	1	0	0	1	1	1	0		0		0				0
T0117	0	3	2017	1	0		0		1	1	0	2	4	1	0	0	0	0	0	0	0	0				0	0	0					0	1	0	0	0	0		0		0		0				0
T0122	0	3	2017	0	0		0		2	1	0	3	1	1	0	0	0	0	0	0	0	0				0	0	1	2	2017	2014		1	0	0	0	0	0		0		0		0				0
T0116	0	3	2017	1	0		0		5	1	0	3	4	0	0	0	0	0	0	0	0	0				0	1	0					0	0	0	0	0	0		0		0		0				0
T0115	0	3	2016	1	0		0		3	1	1	2	0	1	0	0	0	0	0	0	0	0				0	1	0					0	0	0	1	1	1	0	0		0		0				0
T0113	0	3	2017	0	0		0		2	1	0	0	0	0	0	0	0	0	0	0	0	0				0	0	0					1	0	0	1	0	0		0		0		6	Thalassemia, minor heart murmur			0
T0111	0	3	2017	1	0		0		5	0	0	1	1	0	0	0	0	0	0	0	0	0				0	0	0					0	0	0	1	0	0		0		0		0				0
T0137	0	3	2017	1	0		0		1	1		2	4	1	0	0	0	0	0	0	0	0				0	0	0					0	1	0	1	0	0		0		0		0				0
T0134	0	3	2017	1	0		0		1	1	1	3	0	1	0	0	0	0	0	0	0	0				0	0	0					1	1	0	0	0	1	0	0		0		0				0
T0136	0	3	2017	0	0		0		1	1	1	1	2	1	0	0	0	0	0	0	0	0				0	0	0					1	1	1	1	1	1	0	0		2	UTI	0				0
T0143	0	3	2018	1	0		1		2	1	0	2	0	2	0	0	0	0	0	0	0	0				0	0	0					1	0	0	0	0	1	0	0		0		0				0
T0071	0	2	2017	1	0		0		3	1	1	2	4	0	0	0	0	0	0	0	0	0				0	2	1	0	2013			1	0	0	0	0	1	0	0		0		0				0
T0169	0	4	2016	1	0		1		2	1	0	1	4	1	0	0	0	0	0	0	0	0				0	1	0					1	0	0	0	0	1	0	0		0		3				0
T1057	0	3	2018	0	0		0		1	1	0	2	1	1	0	0	0	0	0	0	0	0				0	1	1		2017			1	0	0	0	0	1	0	0		0		0				0
T1072	0	4	2016	0	0		0		1	1	0	3	1	3	0	0	0	0	0	0	0	0				0	1	0					1	0	0	0	0	1	0	0		0		0				0
T1023	0	2	2017	0	0		0		1	1	0	3	1	3	0	0	0	0	0	0	0	0				0	1	0					1	0	0	0	0	1	0	1	0	0		0				0
T0015	0	1	2018	0	0		0		2	1	0	1	4	1	0	0	0	0	0	0	0	0				0	0	0					0	0	0	1	1	1	0	0		0		0				0
T1008	0	1	2018	1	0		0		5	1	1	2	1	1	0	0	0	0	0	0	0	0				0	0	0					1	0	0	0	0	1	0	0		0		0				0
[truncated: 71 more columns]

## Sheet: Code book
	0	1	2	3	4	5	6	7
HFMD	Control	Case
Level	Infant	PN1	PN2	N	K1	K2
Gender	Male	Female
Nationality	Singaporean	Singapore permanent resident	Others
Ethnicity	Chinese	Malay	Indian	Others
Birth weight	Less than 2.5kg	2.5 – 2.9kg	3.0 – 3.4kg	3.5 – 3.9kg	4.0 – 4.4kg	More than 4.4kg
Gestational age	Less than 37 weeks	37 – 42 weeks
Mode of delivery	Natural birth	Cesarean section	Others
Mother’s age at child birth	Below 24 years old	25 – 29 years old	30 – 34 years old	35 – 39 years old	Above 40 years old
Breastfeeding	Never	Mixed breastfeed with infant formula	Exclusive breastfeed for 2 months	Exclusive breastfeed for 4 months	Exclusive breastfeed for 6 months or more
Age of starting solids	4 – 6 months old	7 – 9 months old	10 – 12 months old	Above 13 months old
HFMD history	Never	Once	More than once
Herpangina history	Never	Once	More than once
Hospitalisation (HFMD/herpangina)	No	Yes
Siblings in same childcare	0	1	2	3	4	5
Siblings infection history	No	HFMD	Herpangina	Both
Siblings gender	Male	Female	Both
Healthcare provider (private GP)	No	Yes
Healthcare provider (private PD)	No	Yes
Healthcare provider (private hospital)	No	Yes
Healthcare provider (polyclinic)	No	Yes
Healthcare provider (public hospital)	No	Yes
Flu/influenza	No	Yes
Hospitalisation (flu/influenza)	No	Yes
Diarrheal	No	Yes
Hospitalisation (diarrheal)	No	Yes
Other diseases history	None	Chicken pox	Others
Other health concerns	None	Asthma	G6PD deficiency	Eczema	Food allergy	Drug allergy	Others
Long term medication	No	Yes
Optional vaccination (influenza/flu)	No	Yes
Optional vaccination (chicken pox)	No	Yes
Optional vaccination (rotavirus)	No	Yes
Optional vaccination (pneumococcal)	No	Yes
Optional vaccination (Hib)	No	Yes
Child main caretaker (parents)	No	Yes
Child main caretaker (grandparents)	No	Yes
Child main caretaker (helper/maid)	No	Yes
Child main caretaker (neighbour)	No	Yes
Child main caretaker (close relatives)	No	Yes
Relationship to child	Mother	Father	Mother & Father	Others
Mother's age	21–30 years old	31–40 years old	41–50 years old	51–60 years old	Above 61 years old
Father's age	21–30 years old	31–40 years old	41–50 years old	51–60 years old	Above 61 years old
Total children		1	2	3	4	5	6	7
Household size	2	3	4	5	6	7	> 7
Household members	Parents and child	Parents, child and helper/maid	Grandparents, parents and child	Grandparents, parents, child and helper/maid
Highest education	No formal education	Primary	Secondary	Vocational	Tertiary & above
Housing type	Public housing	Private housing	Others
Housing space	1 to 3 rooms	4 to 5 rooms	More than 5 rooms
Household monthly income	Below S$2,000	S$2,000 – $4,000	S$4,000 – $6,000	S$6,000 – $8,000	S$8,000 – $10,000	Above S$10,000
Diabetes parents	None	Mother	Father	Both
Hypertension parents	None	Mother	Father	Both
Hyperlipidemia parents	None	Mother	Father	Both
HFMD/herpangina parents	None	Mother	Father	Both
Work leave taken	0 day	1 day	2 – 4 days	More than 5 days
Medical cost	0	Below S$50	S$51 – S$100	Above S$100
RF1 - Child plays in outdoor playground	Never	Once every 2 to 3 weeks	Once a week	More than once a week	Everyday
RF2 - Child plays in indoor playground	Never	Once every 2 to 3 weeks	Once a week	More than once a week	Everyday
RF3 - Child plays with other children in the neighbourhood	Never	Once every 2 to 3 weeks	Once a week	More than once a week	Everyday
RF4 - Child washes hands with soap before eating	Never	Sometimes	Always
RF5 - Child washes hands with soap after eating	Never	Sometimes	Always
RF6 - Child washes hands with soap after toilet	Never	Sometimes	Always
RF7 - Adult washes hands with soap after changing diaper or washing up child after toilet	Never	Sometimes	Always
RF8 - Adult washes hands with soap before feeding child	Never	Sometimes	Always
RF9 - Use hand sanitiser for child when dining outside	Never	Sometimes	Always
RF10 - Use sanitiser for baby seats when dining outside	Never	Sometimes	Always
RF11 - Wash toys with soap at home	Never	Once every 2 to 3 weeks	Once a week	More than once a week	Everyday
RF12 - Use sanitiser to clean toys at home	Never	Once every 2 to 3 weeks	Once a week	More than once a week	Everyday
RF13 - Household cleaning frequency	Never	Once every 2 to 3 weeks	Once a week	More than once a week	Everyday
RF14 - Share utensils with siblings at home	Never	Sometimes	Always
K1 - HFMD is transmitted from an infected person to a healthy individual through direct contact with nasal secretions (such as saliva, sputum or mucus), fluids from blister or rash, and feces.	No	Yes	Don't know
K2 - Fever, mouth ulcers, rash or blisters on palms, soles, and/or buttocks are some common signs and symptoms of HFMD.	No	Yes	Don't know
K3 - Incubation period (period from infection to onset of symptoms) of HFMD is usually 3 to 5 days and range from 2 days to 2 weeks.	No	Yes	Don't know
K4 - Adults can get infected with HFMD.	No	Yes	Don't know
K5 - Children below age of five are at higher risk of HFMD infection.	No	Yes	Don't know
K6 - Keep child at home and stay away from public places when child is infected with HFMD.	No	Yes	Don't know
K7 - Good personal hygiene is important to prevent HFMD.	No	Yes	Don't know
K8 - There is no specific treatment for HFMD besides relief of symptoms.	No	Yes	Don't know
K9 - There is no HFMD vaccine currently available.	No	Yes	Don't know
K10 - Inform your child’s childcare centre immediately when child is diagnosed with HFMD.	No	Yes	Don't know
K11 - Child returns back to childcare centre only after the medical certificate issued by the doctor has expired and child has no more symptoms of HFMD.	No	Yes	Don't know
K12 - Not sharing food/drinks, eating utensils, toothbrushes or towels with others to prevent transmission of HFMD.	No	Yes	Don't know
K13 - Proper disinfection of toys or appliances contaminated by nasal or oral secretions.	No	Yes	Don't know
K14 - Shedding of HFMD can last for up to 12 weeks in stool even when the child has recovered.	No	Yes	Don't know
K15 - Shedding of HFMD can last for up to 4 weeks in saliva even when the child has recovered.	No	Yes	Don't know
Centre area	North	South	East	West	Central
Centre type	Residencial building	Commercial building
Class layout	Enclosed classroom	Open concept	Mixed
Centre playground	None	Indoor	Outdoor	Both
Centre cleaner	In-house	Out-source
Centre air ventilation	Aircon	Fan	Both
Centre average enrolment	51-86	87-115	116-260
Average classroom size	11-15	16-21	22-44
Hand sanitiser	No	Yes
